# Supplementary material for: 3,4-O-Isopropyl­idene-2,7-di-O-p-tolyl­sulfonyl-α-l-xylo-3-heptulo-3,6-furan­osononitrile
Source: Acta Crystallogr Sect E Struct Rep Online. 2009 Sep 12;65(Pt 10):o2437. doi: 10.1107/S1600536809032565 (PMC2970183; doi:10.1107/S1600536809032565)
Supplement: Supplementary file 1 [file e-65-o2437-sup1.cif]

##############################################################################
###                                                                        ###
###        Electronic paper (Acta Crystallographica Section E)             ###
###                                                                        ###
##############################################################################
#                                                                            #
# This CIF contains the data in a paper accepted for publication in Acta     #
# Crystallographica Section E. It conforms to the requirements of Notes      #
# for Authors for Section E, and has been peer reviewed under the auspices   #
# of the IUCr Commission on Journals.                                        #
#                                                                            #
# Full details of the Crystallographic Information File format               #
# are given in the paper "The Crystallographic Information File (CIF):       #
# a New Standard Archive File for Crystallography" by S. R. Hall, F. H.      #
# Allen and I. D. Brown [Acta Cryst. (1991), A47, 655-685].                  #
#                                                                            #
# The current version of the core CIF dictionary is obtainable from          #
# ftp://ftp.iucr.org/pub/cif_core.dic. The current version number is 2.4.    #
#                                                                            #
# Software is freely available for graphical display of the structure(s) in  #
# this CIF.  For information consult the CIF home page http://www.iucr.org/  #
# cif/home.html                                                              #
#                                                                            #
# This file may be used for bona fide research purposes within the           #
# scientific community so long as proper attribution is given to the journal # 
# article from which it was obtained.                                        #
#                                                                            #
##############################################################################
                                             
data_I
_audit_creation_method     SHELXL-97
_chemical_name_systematic
;
3,4-<i>O</i>-Isopropylidene-2,7-di-<i>O</i>-<i>p</i>-tolylsulfonyl-
\a-L-<i>xylo</i>-3-heptulo-3,6-furanosononitrile
;
_chemical_name_common     ?
_chemical_formula_moiety     'C24 H27 N O10 S2'
_chemical_formula_sum     'C24 H27 N O10 S2'
_chemical_formula_iupac     'C24 H27 N O10 S2'
_chemical_formula_weight     553.59
_chemical_melting_point     ?
_symmetry_cell_setting     monoclinic
_symmetry_space_group_name_H-M     'P 21'
_symmetry_space_group_name_Hall     'P 2yb'
loop_
    _symmetry_equiv_pos_as_xyz
    'x, y, z'
    '-x, y+1/2, -z'
_cell_length_a     5.6342(11)
_cell_length_b     28.771(6)
_cell_length_c     8.3226(17)
_cell_angle_alpha     90.00
_cell_angle_beta     103.00(3)
_cell_angle_gamma     90.00
_cell_volume     1314.5(5)
_cell_formula_units_Z     2
_cell_measurement_reflns_used     3787
_cell_measurement_theta_min     1.5
_cell_measurement_theta_max     27.5
_cell_measurement_temperature     113(2)
_exptl_crystal_description     block
_exptl_crystal_colour     colourless
_exptl_crystal_size_max     0.16
_exptl_crystal_size_mid     0.12
_exptl_crystal_size_min     0.08
_exptl_crystal_density_diffrn     1.399
_exptl_crystal_density_meas     ?
_exptl_crystal_density_method     'not measured'
_exptl_crystal_F_000     580
_exptl_absorpt_coefficient_mu     0.259
_exptl_absorpt_correction_type     multi-scan
_exptl_absorpt_process_details     '(CrystalClear; Rigaku, 2005)'
_exptl_absorpt_correction_T_min     0.9598
_exptl_absorpt_correction_T_max     0.9796
_exptl_special_details
;
;
_diffrn_ambient_temperature     113(2)
_diffrn_radiation_type     MoK\a
_diffrn_radiation_wavelength     0.71073
_diffrn_radiation_source     'rotating anode'
_diffrn_radiation_monochromator     confocal
_diffrn_measurement_device_type     'Rigaku Saturn CCD area-detector'
_diffrn_measurement_method     '\w and \f'
_diffrn_detector_area_resol_mean     7.31
_diffrn_reflns_number     8980
_diffrn_reflns_av_R_equivalents     0.0392
_diffrn_reflns_av_sigmaI/netI     0.0754
_diffrn_reflns_theta_min     2.51
_diffrn_reflns_theta_max     27.89
_diffrn_reflns_theta_full     25.00
_diffrn_measured_fraction_theta_max     0.945
_diffrn_measured_fraction_theta_full     0.960
_diffrn_reflns_limit_h_min     -7
_diffrn_reflns_limit_h_max     7
_diffrn_reflns_limit_k_min     -37
_diffrn_reflns_limit_k_max     36
_diffrn_reflns_limit_l_min     -8
_diffrn_reflns_limit_l_max     10
_diffrn_standards_number     0
_diffrn_standards_interval_count     0
_diffrn_standards_interval_time     0
_diffrn_standards_decay_%     0
_refine_special_details
;
;
_reflns_number_total     4781
_reflns_number_gt     4228
_reflns_threshold_expression     I>2\s(I)
_refine_ls_structure_factor_coef     Fsqd
_refine_ls_matrix_type     full
_refine_ls_R_factor_all     0.0545
_refine_ls_R_factor_gt     0.0487
_refine_ls_wR_factor_gt     0.1190
_refine_ls_wR_factor_ref     0.1270
_refine_ls_goodness_of_fit_ref     1.047
_refine_ls_restrained_S_all     1.047
_refine_ls_number_reflns     4781
_refine_ls_number_parameters     339
_refine_ls_number_restraints     1
_refine_ls_hydrogen_treatment     constr
_refine_ls_weighting_scheme     calc
_refine_ls_weighting_details
                 'calc w=1/[\s^2^(Fo^2^)+(0.0656P)^2^] where P=(Fo^2^+2Fc^2^)/3'
_atom_sites_solution_hydrogens     geom
_atom_sites_solution_primary     direct
_atom_sites_solution_secondary     difmap
_refine_ls_shift/su_max     0.001
_refine_ls_shift/su_mean     0.000
_refine_diff_density_max     0.313
_refine_diff_density_min     -0.506
_refine_ls_extinction_method     none
_refine_ls_extinction_coef     ?
_refine_ls_abs_structure_details     'Flack (1983), 1570 Friedel pairs'
_refine_ls_abs_structure_Flack     0.07(7)
loop_
    _atom_type_symbol
    _atom_type_description
    _atom_type_scat_dispersion_real
    _atom_type_scat_dispersion_imag
    _atom_type_scat_source
    'C' 'C' 0.0033 0.0016
                         'International Tables Vol C Tables 4.2.6.8 and 6.1.1.4'
    'H' 'H' 0.0000 0.0000
                         'International Tables Vol C Tables 4.2.6.8 and 6.1.1.4'
    'N' 'N' 0.0061 0.0033
                         'International Tables Vol C Tables 4.2.6.8 and 6.1.1.4'
    'O' 'O' 0.0106 0.0060
                         'International Tables Vol C Tables 4.2.6.8 and 6.1.1.4'
    'S' 'S' 0.1246 0.1234
                         'International Tables Vol C Tables 4.2.6.8 and 6.1.1.4'
_computing_data_collection     'CrystalClear (Rigaku, 2005)'
_computing_cell_refinement     'CrystalClear (Rigaku, 2005)'
_computing_data_reduction     'CrystalClear (Rigaku, 2005)'
_computing_structure_solution     'SHELXS97 (Sheldrick, 2008)'
_computing_structure_refinement     'SHELXL97 (Sheldrick, 2008)'
_computing_molecular_graphics     'SHELXTL (Sheldrick, 2008)'
_computing_publication_material     'SHELXTL (Sheldrick, 2008)'
loop_
    _atom_site_type_symbol
    _atom_site_label
    _atom_site_fract_x
    _atom_site_fract_y
    _atom_site_fract_z
    _atom_site_U_iso_or_equiv
    _atom_site_adp_type
    _atom_site_calc_flag
    _atom_site_refinement_flags
    _atom_site_occupancy
    _atom_site_disorder_assembly
    _atom_site_disorder_group
    S S1 -0.32882(13) 0.19945(2) 0.07345(11) 0.01793(18) Uani d . 1 . .
    S S2 -0.17570(13) 0.48019(2) 0.32977(11) 0.01893(18) Uani d . 1 . .
    N N1 0.2652(6) 0.26412(11) 0.3805(5) 0.0315(7) Uani d . 1 . .
    O O1 -0.4314(4) 0.48295(9) 0.3207(3) 0.0262(6) Uani d . 1 . .
    O O2 -0.0775(4) 0.49967(8) 0.2009(3) 0.0252(6) Uani d . 1 . .
    O O3 -0.1224(4) 0.42629(8) 0.3418(3) 0.0210(5) Uani d . 1 . .
    O O4 -0.0948(4) 0.34836(7) 0.1318(3) 0.0196(5) Uani d . 1 . .
    O O5 0.4380(4) 0.35399(8) 0.2068(3) 0.0244(5) Uani d . 1 . .
    H H5 0.5668 0.3487 0.1801 0.037 Uiso calc R 1 . .
    O O6 0.0421(4) 0.35979(9) -0.2024(3) 0.0267(6) Uani d . 1 . .
    O O7 -0.2485(4) 0.31572(8) -0.1269(3) 0.0206(5) Uani d . 1 . .
    O O8 -0.2598(4) 0.25334(7) 0.1007(3) 0.0196(5) Uani d . 1 . .
    O O9 -0.2258(4) 0.18218(8) -0.0567(3) 0.0232(5) Uani d . 1 . .
    O O10 -0.5865(4) 0.19956(9) 0.0566(3) 0.0232(5) Uani d . 1 . .
    C C1 -0.0181(6) 0.50230(11) 0.5188(5) 0.0199(7) Uani d . 1 . .
    C C2 -0.1140(7) 0.49476(12) 0.6580(5) 0.0283(9) Uani d . 1 . .
    H H2 -0.2577 0.4781 0.6489 0.034 Uiso calc R 1 . .
    C C3 0.0070(7) 0.51242(13) 0.8098(5) 0.0313(9) Uani d . 1 . .
    H H3 -0.0570 0.5076 0.9021 0.038 Uiso calc R 1 . .
    C C4 0.2236(7) 0.53735(12) 0.8252(6) 0.0300(9) Uani d . 1 . .
    C C5 0.3154(6) 0.54421(13) 0.6857(6) 0.0309(9) Uani d . 1 . .
    H H5A 0.4591 0.5609 0.6944 0.037 Uiso calc R 1 . .
    C C6 0.1973(6) 0.52669(12) 0.5336(5) 0.0245(8) Uani d . 1 . .
    H H6 0.2627 0.5313 0.4417 0.029 Uiso calc R 1 . .
    C C7 0.3506(8) 0.55689(15) 0.9890(6) 0.0409(11) Uani d . 1 . .
    H H7A 0.5230 0.5576 0.9960 0.061 Uiso calc R 1 . .
    H H7B 0.3171 0.5377 1.0757 0.061 Uiso calc R 1 . .
    H H7C 0.2932 0.5879 1.0000 0.061 Uiso calc R 1 . .
    C C8 0.1045(5) 0.40951(11) 0.3035(5) 0.0219(8) Uani d . 1 . .
    H H8A 0.1761 0.3855 0.3814 0.026 Uiso calc R 1 . .
    H H8B 0.2201 0.4349 0.3119 0.026 Uiso calc R 1 . .
    C C9 0.0493(5) 0.39035(10) 0.1331(5) 0.0188(7) Uani d . 1 . .
    H H9 -0.0421 0.4132 0.0560 0.023 Uiso calc R 1 . .
    C C10 0.2720(5) 0.37409(11) 0.0732(5) 0.0201(7) Uani d . 1 . .
    H H10 0.3464 0.3996 0.0237 0.024 Uiso calc R 1 . .
    C C11 0.1613(5) 0.33768(11) -0.0543(4) 0.0203(7) Uani d . 1 . .
    H H11 0.2793 0.3142 -0.0711 0.024 Uiso calc R 1 . .
    C C12 -0.1785(6) 0.33503(13) -0.2688(5) 0.0234(7) Uani d . 1 . .
    C C13 -0.0521(5) 0.31694(10) 0.0094(5) 0.0176(7) Uani d . 1 . .
    C C14 -0.3723(7) 0.36825(15) -0.3504(5) 0.0363(10) Uani d . 1 . .
    H H14A -0.3906 0.3922 -0.2737 0.054 Uiso calc R 1 . .
    H H14B -0.5236 0.3519 -0.3856 0.054 Uiso calc R 1 . .
    H H14C -0.3271 0.3820 -0.4443 0.054 Uiso calc R 1 . .
    C C15 -0.1348(8) 0.29602(17) -0.3803(6) 0.0454(12) Uani d . 1 . .
    H H15A -0.0884 0.3088 -0.4753 0.068 Uiso calc R 1 . .
    H H15B -0.2813 0.2782 -0.4149 0.068 Uiso calc R 1 . .
    H H15C -0.0068 0.2763 -0.3216 0.068 Uiso calc R 1 . .
    C C16 -0.0202(5) 0.26825(11) 0.0850(4) 0.0177(7) Uani d . 1 . .
    H H16 0.0402 0.2471 0.0109 0.021 Uiso calc R 1 . .
    C C17 0.1446(6) 0.26673(11) 0.2511(5) 0.0227(7) Uani d . 1 . .
    C C18 -0.1844(5) 0.17379(10) 0.2592(4) 0.0159(6) Uani d . 1 . .
    C C19 0.0301(6) 0.14921(11) 0.2676(5) 0.0222(7) Uani d . 1 . .
    H H19 0.0925 0.1446 0.1745 0.027 Uiso calc R 1 . .
    C C20 0.1489(6) 0.13163(11) 0.4215(5) 0.0252(8) Uani d . 1 . .
    H H20 0.2918 0.1147 0.4297 0.030 Uiso calc R 1 . .
    C C21 0.0598(6) 0.13870(11) 0.5629(5) 0.0240(8) Uani d . 1 . .
    C C22 -0.1557(6) 0.16375(12) 0.5487(5) 0.0258(8) Uani d . 1 . .
    H H22 -0.2179 0.1687 0.6418 0.031 Uiso calc R 1 . .
    C C23 -0.2790(6) 0.18142(11) 0.3976(5) 0.0212(7) Uani d . 1 . .
    H H23 -0.4226 0.1981 0.3891 0.025 Uiso calc R 1 . .
    C C24 0.1933(8) 0.12001(14) 0.7275(5) 0.0345(10) Uani d . 1 . .
    H H24A 0.3418 0.1054 0.7159 0.052 Uiso calc R 1 . .
    H H24B 0.0928 0.0976 0.7662 0.052 Uiso calc R 1 . .
    H H24C 0.2304 0.1451 0.8052 0.052 Uiso calc R 1 . .
loop_
    _atom_site_aniso_label
    _atom_site_aniso_U_11
    _atom_site_aniso_U_22
    _atom_site_aniso_U_33
    _atom_site_aniso_U_12
    _atom_site_aniso_U_13
    _atom_site_aniso_U_23
    S1 0.0172(3) 0.0193(3) 0.0174(5) -0.0009(3) 0.0043(3) -0.0008(3)
    S2 0.0184(4) 0.0219(4) 0.0171(5) -0.0002(3) 0.0051(3) -0.0031(3)
    N1 0.0297(15) 0.0327(16) 0.030(2) 0.0054(13) 0.0026(15) 0.0022(15)
    O1 0.0184(10) 0.0325(13) 0.0280(16) 0.0019(10) 0.0060(11) -0.0039(12)
    O2 0.0333(13) 0.0257(11) 0.0195(15) 0.0003(10) 0.0122(12) 0.0025(11)
    O3 0.0190(10) 0.0209(11) 0.0250(15) -0.0015(9) 0.0092(10) -0.0048(10)
    O4 0.0154(10) 0.0175(10) 0.0292(15) -0.0021(8) 0.0120(10) -0.0044(10)
    O5 0.0133(10) 0.0336(13) 0.0263(15) 0.0013(9) 0.0044(10) -0.0012(11)
    O6 0.0279(12) 0.0332(12) 0.0208(15) -0.0061(10) 0.0095(12) 0.0024(11)
    O7 0.0162(10) 0.0277(12) 0.0160(14) -0.0020(9) -0.0004(10) 0.0049(10)
    O8 0.0144(9) 0.0201(10) 0.0253(15) 0.0019(9) 0.0063(10) 0.0009(10)
    O9 0.0295(12) 0.0239(11) 0.0186(14) -0.0007(10) 0.0107(11) -0.0050(10)
    O10 0.0142(9) 0.0299(11) 0.0238(15) -0.0014(9) 0.0009(10) 0.0019(12)
    C1 0.0204(14) 0.0194(14) 0.021(2) 0.0003(12) 0.0069(15) -0.0031(14)
    C2 0.0321(18) 0.0293(17) 0.025(2) -0.0092(14) 0.0108(18) 0.0008(16)
    C3 0.041(2) 0.0345(19) 0.020(2) -0.0061(16) 0.0082(18) 0.0003(16)
    C4 0.036(2) 0.0228(16) 0.031(3) 0.0041(14) 0.0057(18) -0.0008(16)
    C5 0.0225(17) 0.0346(19) 0.035(3) -0.0055(15) 0.0051(17) -0.0051(18)
    C6 0.0235(16) 0.0269(16) 0.026(2) -0.0009(13) 0.0120(16) -0.0033(15)
    C7 0.050(2) 0.036(2) 0.032(3) 0.0001(18) -0.001(2) -0.005(2)
    C8 0.0146(13) 0.0243(16) 0.028(2) 0.0017(12) 0.0065(14) -0.0043(15)
    C9 0.0149(13) 0.0161(13) 0.026(2) -0.0016(11) 0.0054(14) -0.0006(13)
    C10 0.0150(13) 0.0256(15) 0.020(2) -0.0014(12) 0.0055(14) -0.0026(14)
    C11 0.0156(14) 0.0270(15) 0.020(2) -0.0012(12) 0.0070(14) -0.0046(14)
    C12 0.0213(15) 0.0362(18) 0.0130(19) -0.0070(14) 0.0048(14) -0.0006(15)
    C13 0.0138(13) 0.0168(14) 0.022(2) 0.0024(11) 0.0030(13) -0.0015(14)
    C14 0.0342(19) 0.043(2) 0.029(3) -0.0029(17) 0.0004(19) 0.0153(19)
    C15 0.039(2) 0.062(3) 0.040(3) -0.011(2) 0.018(2) -0.026(2)
    C16 0.0134(13) 0.0208(14) 0.0194(19) -0.0005(11) 0.0047(13) -0.0009(13)
    C17 0.0215(15) 0.0241(15) 0.024(2) 0.0028(13) 0.0083(16) 0.0011(14)
    C18 0.0181(14) 0.0180(14) 0.0123(18) -0.0009(11) 0.0049(14) -0.0020(12)
    C19 0.0217(15) 0.0247(15) 0.021(2) 0.0018(13) 0.0055(15) 0.0009(14)
    C20 0.0202(15) 0.0239(16) 0.030(2) 0.0010(13) 0.0032(16) 0.0024(15)
    C21 0.0273(17) 0.0215(15) 0.018(2) -0.0019(13) -0.0061(16) 0.0020(14)
    C22 0.0336(19) 0.0255(16) 0.020(2) 0.0025(14) 0.0090(17) 0.0019(15)
    C23 0.0256(16) 0.0247(15) 0.0153(19) 0.0011(13) 0.0087(15) 0.0014(14)
    C24 0.041(2) 0.0337(19) 0.021(2) -0.0005(16) -0.0092(19) 0.0051(18)
_geom_special_details
;
;
loop_
    _geom_bond_atom_site_label_1
    _geom_bond_atom_site_label_2
    _geom_bond_site_symmetry_2
    _geom_bond_distance
    _geom_bond_publ_flag
    S1 O10 . 1.427(2) ?
    S1 O9 . 1.428(2) ?
    S1 O8 . 1.602(2) ?
    S1 C18 . 1.741(4) ?
    S2 O2 . 1.427(3) ?
    S2 O1 . 1.428(2) ?
    S2 O3 . 1.578(2) ?
    S2 C1 . 1.743(4) ?
    N1 C17 . 1.139(5) ?
    O3 C8 . 1.467(3) ?
    O4 C13 . 1.423(4) ?
    O4 C9 . 1.454(3) ?
    O5 C10 . 1.406(4) ?
    O5 H5 . 0.8200 ?
    O6 C11 . 1.415(4) ?
    O6 C12 . 1.431(4) ?
    O7 C13 . 1.396(4) ?
    O7 C12 . 1.438(4) ?
    O8 C16 . 1.450(3) ?
    C1 C6 . 1.383(4) ?
    C1 C2 . 1.401(5) ?
    C2 C3 . 1.390(6) ?
    C2 H2 . 0.9300 ?
    C3 C4 . 1.396(5) ?
    C3 H3 . 0.9300 ?
    C4 C5 . 1.388(6) ?
    C4 C7 . 1.499(6) ?
    C5 C6 . 1.386(6) ?
    C5 H5A . 0.9300 ?
    C6 H6 . 0.9300 ?
    C7 H7A . 0.9600 ?
    C7 H7B . 0.9600 ?
    C7 H7C . 0.9600 ?
    C8 C9 . 1.488(5) ?
    C8 H8A . 0.9700 ?
    C8 H8B . 0.9700 ?
    C9 C10 . 1.524(4) ?
    C9 H9 . 0.9800 ?
    C10 C11 . 1.521(4) ?
    C10 H10 . 0.9800 ?
    C11 C13 . 1.539(4) ?
    C11 H11 . 0.9800 ?
    C12 C14 . 1.494(5) ?
    C12 C15 . 1.512(5) ?
    C13 C16 . 1.530(4) ?
    C14 H14A . 0.9600 ?
    C14 H14B . 0.9600 ?
    C14 H14C . 0.9600 ?
    C15 H15A . 0.9600 ?
    C15 H15B . 0.9600 ?
    C15 H15C . 0.9600 ?
    C16 C17 . 1.483(5) ?
    C16 H16 . 0.9800 ?
    C18 C19 . 1.388(4) ?
    C18 C23 . 1.391(5) ?
    C19 C20 . 1.399(5) ?
    C19 H19 . 0.9300 ?
    C20 C21 . 1.394(5) ?
    C20 H20 . 0.9300 ?
    C21 C22 . 1.394(5) ?
    C21 C24 . 1.506(5) ?
    C22 C23 . 1.389(5) ?
    C22 H22 . 0.9300 ?
    C23 H23 . 0.9300 ?
    C24 H24A . 0.9600 ?
    C24 H24B . 0.9600 ?
    C24 H24C . 0.9600 ?
loop_
    _geom_angle_atom_site_label_1
    _geom_angle_atom_site_label_2
    _geom_angle_atom_site_label_3
    _geom_angle_site_symmetry_1
    _geom_angle_site_symmetry_3
    _geom_angle
    _geom_angle_publ_flag
    O10 S1 O9 . . 120.29(15) ?
    O10 S1 O8 . . 102.76(13) ?
    O9 S1 O8 . . 108.47(13) ?
    O10 S1 C18 . . 110.50(14) ?
    O9 S1 C18 . . 109.72(15) ?
    O8 S1 C18 . . 103.57(14) ?
    O2 S2 O1 . . 119.71(16) ?
    O2 S2 O3 . . 109.48(13) ?
    O1 S2 O3 . . 103.49(13) ?
    O2 S2 C1 . . 109.25(16) ?
    O1 S2 C1 . . 109.28(16) ?
    O3 S2 C1 . . 104.48(15) ?
    C8 O3 S2 . . 118.17(19) ?
    C13 O4 C9 . . 110.4(2) ?
    C10 O5 H5 . . 109.5 ?
    C11 O6 C12 . . 108.3(3) ?
    C13 O7 C12 . . 110.1(2) ?
    C16 O8 S1 . . 118.35(17) ?
    C6 C1 C2 . . 119.9(4) ?
    C6 C1 S2 . . 121.6(3) ?
    C2 C1 S2 . . 118.5(3) ?
    C3 C2 C1 . . 119.6(3) ?
    C3 C2 H2 . . 120.2 ?
    C1 C2 H2 . . 120.2 ?
    C2 C3 C4 . . 120.8(4) ?
    C2 C3 H3 . . 119.6 ?
    C4 C3 H3 . . 119.6 ?
    C5 C4 C3 . . 118.6(4) ?
    C5 C4 C7 . . 121.1(4) ?
    C3 C4 C7 . . 120.4(4) ?
    C6 C5 C4 . . 121.3(3) ?
    C6 C5 H5A . . 119.3 ?
    C4 C5 H5A . . 119.3 ?
    C1 C6 C5 . . 119.8(3) ?
    C1 C6 H6 . . 120.1 ?
    C5 C6 H6 . . 120.1 ?
    C4 C7 H7A . . 109.5 ?
    C4 C7 H7B . . 109.5 ?
    H7A C7 H7B . . 109.5 ?
    C4 C7 H7C . . 109.5 ?
    H7A C7 H7C . . 109.5 ?
    H7B C7 H7C . . 109.5 ?
    O3 C8 C9 . . 108.9(3) ?
    O3 C8 H8A . . 109.9 ?
    C9 C8 H8A . . 109.9 ?
    O3 C8 H8B . . 109.9 ?
    C9 C8 H8B . . 109.9 ?
    H8A C8 H8B . . 108.3 ?
    O4 C9 C8 . . 108.1(3) ?
    O4 C9 C10 . . 104.0(2) ?
    C8 C9 C10 . . 114.5(3) ?
    O4 C9 H9 . . 110.0 ?
    C8 C9 H9 . . 110.0 ?
    C10 C9 H9 . . 110.0 ?
    O5 C10 C11 . . 111.3(3) ?
    O5 C10 C9 . . 108.5(3) ?
    C11 C10 C9 . . 101.6(2) ?
    O5 C10 H10 . . 111.6 ?
    C11 C10 H10 . . 111.6 ?
    C9 C10 H10 . . 111.6 ?
    O6 C11 C10 . . 109.7(3) ?
    O6 C11 C13 . . 102.7(2) ?
    C10 C11 C13 . . 104.9(3) ?
    O6 C11 H11 . . 112.9 ?
    C10 C11 H11 . . 112.9 ?
    C13 C11 H11 . . 112.9 ?
    O6 C12 O7 . . 104.5(3) ?
    O6 C12 C14 . . 109.8(3) ?
    O7 C12 C14 . . 108.2(3) ?
    O6 C12 C15 . . 111.1(3) ?
    O7 C12 C15 . . 109.3(3) ?
    C14 C12 C15 . . 113.5(4) ?
    O7 C13 O4 . . 111.5(2) ?
    O7 C13 C16 . . 108.0(2) ?
    O4 C13 C16 . . 108.1(3) ?
    O7 C13 C11 . . 105.6(3) ?
    O4 C13 C11 . . 105.7(2) ?
    C16 C13 C11 . . 117.9(2) ?
    C12 C14 H14A . . 109.5 ?
    C12 C14 H14B . . 109.5 ?
    H14A C14 H14B . . 109.5 ?
    C12 C14 H14C . . 109.5 ?
    H14A C14 H14C . . 109.5 ?
    H14B C14 H14C . . 109.5 ?
    C12 C15 H15A . . 109.5 ?
    C12 C15 H15B . . 109.5 ?
    H15A C15 H15B . . 109.5 ?
    C12 C15 H15C . . 109.5 ?
    H15A C15 H15C . . 109.5 ?
    H15B C15 H15C . . 109.5 ?
    O8 C16 C17 . . 107.9(3) ?
    O8 C16 C13 . . 106.4(2) ?
    C17 C16 C13 . . 113.7(3) ?
    O8 C16 H16 . . 109.6 ?
    C17 C16 H16 . . 109.6 ?
    C13 C16 H16 . . 109.6 ?
    N1 C17 C16 . . 177.1(4) ?
    C19 C18 C23 . . 122.0(3) ?
    C19 C18 S1 . . 119.2(3) ?
    C23 C18 S1 . . 118.6(2) ?
    C18 C19 C20 . . 117.5(3) ?
    C18 C19 H19 . . 121.2 ?
    C20 C19 H19 . . 121.2 ?
    C21 C20 C19 . . 122.1(3) ?
    C21 C20 H20 . . 119.0 ?
    C19 C20 H20 . . 119.0 ?
    C22 C21 C20 . . 118.4(3) ?
    C22 C21 C24 . . 120.6(4) ?
    C20 C21 C24 . . 121.0(3) ?
    C23 C22 C21 . . 120.9(4) ?
    C23 C22 H22 . . 119.5 ?
    C21 C22 H22 . . 119.5 ?
    C22 C23 C18 . . 119.0(3) ?
    C22 C23 H23 . . 120.5 ?
    C18 C23 H23 . . 120.5 ?
    C21 C24 H24A . . 109.5 ?
    C21 C24 H24B . . 109.5 ?
    H24A C24 H24B . . 109.5 ?
    C21 C24 H24C . . 109.5 ?
    H24A C24 H24C . . 109.5 ?
    H24B C24 H24C . . 109.5 ?
loop_
    _geom_torsion_atom_site_label_1
    _geom_torsion_atom_site_label_2
    _geom_torsion_atom_site_label_3
    _geom_torsion_atom_site_label_4
    _geom_torsion_site_symmetry_1
    _geom_torsion_site_symmetry_2
    _geom_torsion_site_symmetry_3
    _geom_torsion_site_symmetry_4
    _geom_torsion
    _geom_torsion_publ_flag
    O2 S2 O3 C8 . . . . 33.2(3) ?
    O1 S2 O3 C8 . . . . 161.9(3) ?
    C1 S2 O3 C8 . . . . -83.7(3) ?
    O10 S1 O8 C16 . . . . -166.0(2) ?
    O9 S1 O8 C16 . . . . -37.6(3) ?
    C18 S1 O8 C16 . . . . 78.9(3) ?
    O2 S2 C1 C6 . . . . -12.2(3) ?
    O1 S2 C1 C6 . . . . -144.9(3) ?
    O3 S2 C1 C6 . . . . 104.8(3) ?
    O2 S2 C1 C2 . . . . 168.0(3) ?
    O1 S2 C1 C2 . . . . 35.3(3) ?
    O3 S2 C1 C2 . . . . -75.0(3) ?
    C6 C1 C2 C3 . . . . 0.8(5) ?
    S2 C1 C2 C3 . . . . -179.4(3) ?
    C1 C2 C3 C4 . . . . -0.3(6) ?
    C2 C3 C4 C5 . . . . 0.1(6) ?
    C2 C3 C4 C7 . . . . 179.0(4) ?
    C3 C4 C5 C6 . . . . -0.3(6) ?
    C7 C4 C5 C6 . . . . -179.2(4) ?
    C2 C1 C6 C5 . . . . -1.0(5) ?
    S2 C1 C6 C5 . . . . 179.2(3) ?
    C4 C5 C6 C1 . . . . 0.8(6) ?
    S2 O3 C8 C9 . . . . -100.7(3) ?
    C13 O4 C9 C8 . . . . -150.7(2) ?
    C13 O4 C9 C10 . . . . -28.7(3) ?
    O3 C8 C9 O4 . . . . -67.9(3) ?
    O3 C8 C9 C10 . . . . 176.7(3) ?
    O4 C9 C10 O5 . . . . -81.1(3) ?
    C8 C9 C10 O5 . . . . 36.6(4) ?
    O4 C9 C10 C11 . . . . 36.3(3) ?
    C8 C9 C10 C11 . . . . 154.0(3) ?
    C12 O6 C11 C10 . . . . -140.6(3) ?
    C12 O6 C11 C13 . . . . -29.4(3) ?
    O5 C10 C11 O6 . . . . -166.2(2) ?
    C9 C10 C11 O6 . . . . 78.4(3) ?
    O5 C10 C11 C13 . . . . 84.1(3) ?
    C9 C10 C11 C13 . . . . -31.3(3) ?
    C11 O6 C12 O7 . . . . 29.1(3) ?
    C11 O6 C12 C14 . . . . 145.0(3) ?
    C11 O6 C12 C15 . . . . -88.6(4) ?
    C13 O7 C12 O6 . . . . -16.2(3) ?
    C13 O7 C12 C14 . . . . -133.2(3) ?
    C13 O7 C12 C15 . . . . 102.7(3) ?
    C12 O7 C13 O4 . . . . 112.8(3) ?
    C12 O7 C13 C16 . . . . -128.6(3) ?
    C12 O7 C13 C11 . . . . -1.6(3) ?
    C9 O4 C13 O7 . . . . -105.8(3) ?
    C9 O4 C13 C16 . . . . 135.5(3) ?
    C9 O4 C13 C11 . . . . 8.4(3) ?
    O6 C11 C13 O7 . . . . 18.8(3) ?
    C10 C11 C13 O7 . . . . 133.5(3) ?
    O6 C11 C13 O4 . . . . -99.5(3) ?
    C10 C11 C13 O4 . . . . 15.2(3) ?
    O6 C11 C13 C16 . . . . 139.6(3) ?
    C10 C11 C13 C16 . . . . -105.7(3) ?
    S1 O8 C16 C17 . . . . -92.6(3) ?
    S1 O8 C16 C13 . . . . 145.0(2) ?
    O7 C13 C16 O8 . . . . -48.4(3) ?
    O4 C13 C16 O8 . . . . 72.5(3) ?
    C11 C13 C16 O8 . . . . -167.8(3) ?
    O7 C13 C16 C17 . . . . -167.0(3) ?
    O4 C13 C16 C17 . . . . -46.2(3) ?
    C11 C13 C16 C17 . . . . 73.5(4) ?
    O10 S1 C18 C19 . . . . 147.6(3) ?
    O9 S1 C18 C19 . . . . 12.7(3) ?
    O8 S1 C18 C19 . . . . -103.0(3) ?
    O10 S1 C18 C23 . . . . -36.9(3) ?
    O9 S1 C18 C23 . . . . -171.8(2) ?
    O8 S1 C18 C23 . . . . 72.5(3) ?
    C23 C18 C19 C20 . . . . 0.7(5) ?
    S1 C18 C19 C20 . . . . 176.0(2) ?
    C18 C19 C20 C21 . . . . -0.9(5) ?
    C19 C20 C21 C22 . . . . 0.6(5) ?
    C19 C20 C21 C24 . . . . -179.1(3) ?
    C20 C21 C22 C23 . . . . -0.2(5) ?
    C24 C21 C22 C23 . . . . 179.5(3) ?
    C21 C22 C23 C18 . . . . 0.0(5) ?
    C19 C18 C23 C22 . . . . -0.3(5) ?
    S1 C18 C23 C22 . . . . -175.7(3) ?
loop_
    _geom_hbond_atom_site_label_D
    _geom_hbond_atom_site_label_H
    _geom_hbond_atom_site_label_A
    _geom_hbond_site_symmetry_A
    _geom_hbond_distance_DH
    _geom_hbond_distance_HA
    _geom_hbond_distance_DA
    _geom_hbond_angle_DHA
    _geom_hbond_publ_flag
    O5 H5 O4 1_655 0.82 2.03 2.844(3) 168.7 yes
data_global
_journal_date_recd_electronic     2009-04-07
_journal_date_accepted     2009-08-17
_journal_name_full     'Acta Crystallographica, Section E'
_journal_year     2009
_journal_volume     65
_journal_issue     10
_journal_page_first     o2437
_journal_page_last     o2437
_journal_paper_category     QO
_journal_coeditor_code     BH2226
_publ_contact_author_name     'Zhong-Jun Li'
_publ_contact_author_address
;
State Key Laboratory of Natural and Biomimetic Drugs,
Peking University, Beijing 100191, People's Republic of China
;
_publ_contact_author_email     zjli@bjmu.edu.cn
_publ_contact_author_fax     ?
_publ_contact_author_phone     '86-10-82801714'
_publ_section_title
;\
3,4-<i>O</i>-Isopropylidene-2,7-di-<i>O</i>-<i>p</i>-tolylsulfonyl-\a-L-\
<i>xylo</i>-3-heptulo-3,6-furanosononitrile
;
loop_
    _publ_author_name
    _publ_author_footnote
    _publ_author_address
    "Ma, Liang" .
;
Department of Chemical Biology
School of Pharmaceutical Sciences
Peking University
Beijing 100191
People's Republic of China
;
    "Li, Yun-Feng" .
;
Department of Chemical Biology
School of Pharmaceutical Sciences
Peking University
Beijing 100191
People's Republic of China
;
    "Meng, Xiang-Bao" .
;
Department of Chemical Biology
School of Pharmaceutical Sciences
Peking University
Beijing 100191
People's Republic of China
;
    "Li, Zhong-Jun" .
;
State Key Laboratory of Natural and Biomimetic Drugs
Peking University
Beijing 100191
People's Republic of China
;
_publ_section_synopsis     .
