# Supplementary material for: 3,4-O-Isopropyl­idene-2,7-di-O-p-tolyl­sulfonyl-α-l-xylo-3-heptulo-3,6-furan­osononitrile
Source: Acta Crystallogr Sect E Struct Rep Online. 2009 Sep 12;65(Pt 10):o2437. doi: 10.1107/S1600536809032565 (PMC2970183; doi:10.1107/S1600536809032565)
Supplement: Supplementary file 2 [file e-65-o2437-Isup2.hkl]

# 
# h,k,l, Fc-squared, Fo-squared, sigma(Fo-squared) and status flag 
# 
data_I
_shelx_title ' r81012e in P2(1)' 
_shelx_refln_list_code          4 
_shelx_F_calc_maximum       93.16 
_exptl_crystal_F_000       580.00 
_reflns_d_resolution_high  0.7598 
 
loop_ 
 _symmetry_equiv_pos_as_xyz 
 'x, y, z' 
 '-x, y+1/2, -z' 
 
_cell_length_a     5.6342 
_cell_length_b    28.7706 
_cell_length_c     8.3226 
_cell_angle_alpha  90.000 
_cell_angle_beta  102.996 
_cell_angle_gamma  90.000 
 
_shelx_F_squared_multiplier     1.000 
 
loop_ 
 _refln_index_h 
 _refln_index_k 
 _refln_index_l 
 _refln_F_squared_calc 
 _refln_F_squared_meas 
 _refln_F_squared_sigma 
 _refln_observed_status 
   1 -37   0       59.77       55.82     15.23 o 
   0 -36   0      318.67      373.37     29.39 o 
   1 -36   0        1.58        2.92      2.40 o 
   2 -36   0       95.06       86.88     20.50 o 
   1 -35   0      187.98      182.05     24.98 o 
   2 -35   0        0.76       -0.45      2.11 o 
   0 -34   0       34.33       32.55      8.74 o 
   1 -34   0       74.97       71.78     10.22 o 
   2 -34   0       36.86       36.85      8.34 o 
   3 -34   0      123.93      123.28     19.34 o 
   1 -33   0        9.84       11.19      2.80 o 
   2 -33   0        2.46        6.22      2.83 o 
   3 -33   0       18.82       19.52      4.89 o 
   0 -32   0      308.87      352.92     37.42 o 
   1 -32   0        5.16        2.98      1.68 o 
   2 -32   0       11.57       11.82      3.50 o 
   3 -32   0        5.54        6.29      3.23 o 
   1 -31   0       76.12       72.97      8.73 o 
   2 -31   0       65.32       70.91     12.27 o 
   3 -31   0       22.87       18.66      5.31 o 
   4 -31   0       41.38       41.15     16.77 o 
   0 -30   0       26.20       21.65      6.83 o 
   1 -30   0       12.22        6.60      2.31 o 
   2 -30   0       24.03       21.67      5.11 o 
   3 -30   0       61.98       62.71     14.02 o 
   4 -30   0      107.35       80.18     18.90 o 
   1 -29   0       90.40       77.03     12.30 o 
   2 -29   0       97.32       79.53     15.23 o 
   3 -29   0       42.19       31.60      7.48 o 
   4 -29   0       85.38       62.48      9.79 o 
   0 -28   0      136.60      160.43     22.00 o 
   1 -28   0      126.91      113.17     16.58 o 
   2 -28   0      164.61      175.08     11.48 o 
   3 -28   0       31.52       23.53      4.68 o 
   4 -28   0      254.63      242.66     16.81 o 
   1 -27   0       60.54       53.61      7.10 o 
   2 -27   0       46.47       41.09      8.14 o 
   3 -27   0      185.67      168.89     14.26 o 
   4 -27   0      758.16      863.33     25.85 o 
   5 -27   0        5.33        4.42      2.15 o 
   0 -26   0      122.74      120.54     17.52 o 
   1 -26   0       67.01       59.70      8.34 o 
   2 -26   0      190.80      183.75     11.96 o 
   3 -26   0      356.48      391.82     23.51 o 
   4 -26   0       30.27       19.54      4.45 o 
   5 -26   0       77.24       76.20     10.02 o 
   1 -25   0      187.53      177.53     12.51 o 
   2 -25   0      108.68       95.21      8.29 o 
   3 -25   0       58.50       70.20     10.22 o 
   4 -25   0       14.52       12.25      3.16 o 
   5 -25   0      120.44      119.44     16.35 o 
   0 -24   0      167.99      136.61     18.09 o 
   1 -24   0      317.35      325.22     11.59 o 
   2 -24   0       83.87       68.50      8.49 o 
   3 -24   0      118.16      124.21     18.20 o 
   4 -24   0       64.87       56.92      9.75 o 
   5 -24   0       77.60       68.27      8.85 o 
   1 -23   0       60.91       54.18      8.11 o 
   2 -23   0      170.58      163.52     11.88 o 
   3 -23   0       61.54       61.35     11.93 o 
   4 -23   0      279.32      279.56     17.79 o 
   5 -23   0       46.54       28.17      7.42 o 
   0 -22   0      232.17      271.49     25.68 o 
   1 -22   0      295.97      283.02     16.39 o 
   2 -22   0      214.67      204.53     14.40 o 
   3 -22   0      781.06      844.45     45.95 o 
   4 -22   0      196.94      210.18     13.06 o 
   5 -22   0       59.08       52.41      7.54 o 
   1 -21   0      377.51      405.91     13.41 o 
   2 -21   0       58.59       56.86      5.16 o 
   3 -21   0       26.24       14.16      4.76 o 
   4 -21   0      142.90      133.40     10.02 o 
   5 -21   0      372.91      398.41     31.32 o 
   6 -21   0      185.30      140.27     24.17 o 
   0 -20   0      113.56       89.32     10.77 o 
   1 -20   0       93.36       97.82      7.44 o 
   2 -20   0      685.65      696.82     28.37 o 
   3 -20   0     1408.35     1435.74     72.86 o 
   4 -20   0       88.56       84.56     14.51 o 
   5 -20   0      237.32      254.27     21.39 o 
   6 -20   0       47.52       51.27     12.14 o 
   1 -19   0       30.66       29.38      4.77 o 
   2 -19   0      315.13      289.88     10.86 o 
   3 -19   0      646.08      636.00     30.11 o 
   4 -19   0      481.50      520.92     34.75 o 
   5 -19   0      116.76      112.86      9.52 o 
   6 -19   0       29.86       25.60      7.54 o 
   1 -18   0      256.39      244.26     19.32 o 
   2 -18   0      349.89      326.69      9.15 o 
   3 -18   0      102.17       72.60     10.92 o 
   4 -18   0        2.52        0.68      1.66 o 
   5 -18   0        4.66        4.08      2.16 o 
   6 -18   0       28.04       21.97     10.17 o 
   1 -17   0      805.77      819.30     18.12 o 
   2 -17   0       88.38       84.82      6.37 o 
   3 -17   0       33.43       15.52     16.92 o 
   4 -17   0      163.90      176.16     12.56 o 
   5 -17   0       27.86       29.63      7.30 o 
   6 -17   0        2.31        4.03      4.96 o 
   0 -16   0     1123.28     1099.88     45.43 o 
   1 -16   0       14.11        9.35      3.13 o 
   2 -16   0      237.95      228.61     13.28 o 
   3 -16   0     1730.04     1716.02    113.07 o 
   4 -16   0      245.98      226.24     17.10 o 
   5 -16   0       56.38       57.20      7.31 o 
   6 -16   0       63.91       49.69     16.00 o 
   1 -15   0      768.47      867.91     18.01 o 
   2 -15   0     2096.91     2072.06     39.38 o 
   3 -15   0      429.42      474.86     20.32 o 
   4 -15   0      461.32      443.54     24.68 o 
   5 -15   0      253.29      271.30     18.32 o 
   6 -15   0        4.98        3.08      2.69 o 
   0 -14   0     7070.70     6732.98    590.09 o 
   1 -14   0      398.78      403.10     26.20 o 
   2 -14   0     3936.17     3851.81    181.87 o 
   3 -14   0      246.19      244.72     11.37 o 
   4 -14   0      917.72      917.82     40.60 o 
   5 -14   0       65.05       51.38      9.26 o 
   6 -14   0      112.11      126.62     12.76 o 
   1 -13   0     3093.42     3122.75    101.56 o 
   2 -13   0      951.28      958.07     27.44 o 
   3 -13   0      103.53       99.72      8.91 o 
   4 -13   0     1804.15     1797.39     75.44 o 
   5 -13   0      270.88      264.61     18.21 o 
   6 -13   0       55.92       55.59      8.91 o 
   0 -12   0     1584.96     1616.12     27.11 o 
   1 -12   0     2889.00     2831.59     41.15 o 
   2 -12   0      173.78      161.59      8.20 o 
   3 -12   0      774.08      793.82     21.63 o 
   4 -12   0       35.73       36.27      6.41 o 
   5 -12   0       23.58       21.88      6.63 o 
   6 -12   0       41.57       36.49     13.50 o 
   1 -11   0      496.36      411.52      8.34 o 
   2 -11   0      131.19      146.92      6.72 o 
   3 -11   0       73.03       75.13      5.68 o 
   4 -11   0       65.87       65.41      7.95 o 
   5 -11   0      251.90      270.76     18.30 o 
   6 -11   0       12.91        8.50      4.48 o 
   0 -10   0     1488.87     1383.93     21.89 o 
   1 -10   0      560.47      531.94     15.17 o 
   2 -10   0      101.99      109.29      6.20 o 
   3 -10   0      175.60      169.01      8.26 o 
   4 -10   0      111.41      114.61     10.01 o 
   5 -10   0       72.47       80.50     15.40 o 
   6 -10   0       33.88       40.08     11.70 o 
   1  -9   0     2212.95     2059.30     29.84 o 
   2  -9   0       28.77       41.15      3.09 o 
   3  -9   0       23.11       21.55      3.28 o 
   4  -9   0     1219.31     1238.34     54.69 o 
   5  -9   0       49.23       45.57      6.61 o 
   6  -9   0       27.37       26.92      8.87 o 
   7  -9   0       65.07       49.49     22.05 o 
   0  -8   0     1618.89     1679.24     26.39 o 
   1  -8   0     5673.81     5161.68     76.79 o 
   2  -8   0     1871.01     1893.32     80.19 o 
   3  -8   0      111.86      119.22     11.20 o 
   4  -8   0      333.60      317.15     19.88 o 
   5  -8   0      114.28      111.35     11.46 o 
   6  -8   0       25.73       23.85      6.62 o 
   7  -8   0       39.11       37.99     17.01 o 
   2  -7   0     1760.14     1684.48     82.22 o 
   3  -7   0      265.32      278.04     19.19 o 
   4  -7   0      277.21      290.16     19.45 o 
   5  -7   0      235.32      237.75     15.28 o 
   6  -7   0       16.29       14.98      6.02 o 
   7  -7   0      201.82      221.24     36.76 o 
   1  -6   0     5647.45     5087.33     98.45 o 
   2  -6   0       56.96       71.02      3.04 o 
   3  -6   0     2205.82     2174.37     81.12 o 
   4  -6   0        2.22        3.94      1.40 o 
   5  -6   0      362.38      354.79     23.26 o 
   6  -6   0       70.35       70.48      7.82 o 
   7  -6   0       34.50       29.11     14.60 o 
   1  -5   0     1833.11     1645.58     25.73 o 
   2  -5   0      869.87      797.00     13.75 o 
   3  -5   0     1571.02     1667.64     83.89 o 
   4  -5   0       94.76       94.03      4.11 o 
   5  -5   0      506.72      515.27     32.07 o 
   6  -5   0       23.57       24.94      9.95 o 
   7  -5   0      132.83      172.83     30.76 o 
   0  -4   0      218.84      209.97     18.51 o 
   1  -4   0      180.86      175.35      9.12 o 
   2  -4   0      506.73      493.53     12.10 o 
   3  -4   0        7.98       14.28      2.23 o 
   4  -4   0      336.75      348.28      9.65 o 
   5  -4   0       62.15       66.19      8.46 o 
   6  -4   0      128.63      147.41     15.70 o 
   7  -4   0       23.61       13.98      7.48 o 
   1  -3   0     1563.21     1404.50     33.22 o 
   2  -3   0      139.23      168.44      5.76 o 
   3  -3   0       42.51       47.68      3.97 o 
   4  -3   0      529.65      525.60     16.58 o 
   5  -3   0      269.90      268.35     14.40 o 
   6  -3   0       77.80       90.70     12.50 o 
   7  -3   0      198.88      265.51     46.21 o 
   1  -2   0     1571.60     1410.46     30.06 o 
   2  -2   0     2398.28     2426.56     30.73 o 
   3  -2   0      644.44      603.62     13.87 o 
   4  -2   0      174.29      209.71      8.25 o 
   5  -2   0      112.83      111.90     10.25 o 
   6  -2   0      199.11      210.10     21.65 o 
   7  -2   0       16.61        7.26      4.65 o 
   1  -1   0     4559.95     4124.08    109.93 o 
   2  -1   0     2484.21     2343.00     28.24 o 
   3  -1   0     2261.68     2520.93     44.76 o 
   4  -1   0      363.99      345.25     11.20 o 
   5  -1   0      132.16      142.57     12.59 o 
   6  -1   0        6.41        5.94      2.80 o 
   7  -1   0       10.07       14.56      7.24 o 
   2   0   0     1574.75     1427.20     16.93 o 
   3   0   0       56.42       69.11      7.07 o 
   4   0   0       19.67       19.10      2.31 o 
   5   0   0       53.23       38.61      6.99 o 
   6   0   0       53.88       62.75      5.13 o 
   7   0   0       73.21       73.07     13.44 o 
   2   1   0     2460.58     2317.58     25.55 o 
   3   1   0     2253.40     2549.63     45.11 o 
   4   1   0      368.19      332.50      8.64 o 
   5   1   0      131.29      134.39     13.93 o 
   6   1   0        5.90        3.77      2.00 o 
   7   1   0        9.00        6.44      4.35 o 
   1   2   0     1554.74     1436.19     19.52 o 
   2   2   0     2406.36     2429.47     50.58 o 
   3   2   0      640.87      625.29     14.84 o 
   4   2   0      172.68      198.62      6.65 o 
   5   2   0      120.27      116.09     14.15 o 
   6   2   0      199.12      194.10     28.09 o 
   7   2   0       15.65       13.62      6.13 o 
   1   3   0     1569.60     1413.73     18.98 o 
   2   3   0      144.27      167.44      8.73 o 
   3   3   0       43.53       49.87      4.30 o 
   4   3   0      533.50      524.32     14.42 o 
   5   3   0      257.46      250.40     16.54 o 
   6   3   0       77.19       73.80     12.00 o 
   7   3   0      201.26      242.01     41.96 o 
   0   4   0      228.10      222.07      6.15 o 
   1   4   0      184.29      166.76      3.20 o 
   2   4   0      516.29      481.98      7.83 o 
   3   4   0        7.84       10.66      2.81 o 
   4   4   0      328.38      332.42      9.46 o 
   5   4   0       61.44       51.64      6.90 o 
   6   4   0      131.22      159.54     23.04 o 
   7   4   0       23.08       13.48      6.83 o 
   1   5   0     1833.71     1588.93     25.76 o 
   2   5   0      881.47      757.14     21.43 o 
   3   5   0     1569.69     1734.13     38.89 o 
   4   5   0       93.55       87.41      3.36 o 
   5   5   0      500.09      500.33     37.81 o 
   6   5   0       23.49       27.00      9.00 o 
   1   6   0     5665.87     4783.37     78.62 o 
   2   6   0       59.11       76.60      3.49 o 
   3   6   0     2217.48     2119.54     44.93 o 
   4   6   0        2.15        2.60      1.35 o 
   5   6   0      373.17      351.52     38.81 o 
   6   6   0       67.98       71.37      4.20 o 
   2   7   0     1765.42     1784.29     40.91 o 
   3   7   0      261.90      297.30     14.74 o 
   4   7   0      275.58      288.28     20.15 o 
   5   7   0      241.01      246.22     26.95 o 
   6   7   0       16.38       12.17      3.59 o 
   0   8   0     1669.94     1594.31     30.55 o 
   1   8   0     5708.40     5277.25    102.42 o 
   2   8   0     1842.58     1837.61     50.37 o 
   3   8   0      101.85       89.88      5.43 o 
   4   8   0      331.91      322.29     18.36 o 
   5   8   0      113.30      112.04     16.05 o 
   6   8   0       23.34       22.34      6.60 o 
   1   9   0     2212.74     2139.75     51.51 o 
   2   9   0       34.31       39.25      7.71 o 
   3   9   0       23.05       18.74      1.45 o 
   4   9   0     1231.17     1158.43     71.89 o 
   5   9   0       48.67       47.39      6.92 o 
   6   9   0       27.43       26.90      9.32 o 
   0  10   0     1453.38     1280.82     36.87 o 
   1  10   0      552.47      549.39     15.41 o 
   2  10   0       94.46      105.70      5.52 o 
   3  10   0      166.11      175.55     11.10 o 
   4  10   0      114.82      107.11     13.23 o 
   5  10   0       73.31       75.98     19.82 o 
   1  11   0      516.25      423.11      9.77 o 
   2  11   0      135.48      155.52      9.53 o 
   3  11   0       71.59       62.33      6.48 o 
   4  11   0       63.32       72.36     10.82 o 
   5  11   0      243.86      262.72     29.93 o 
   0  12   0     1571.78     1618.87     93.22 o 
   1  12   0     2918.12     2636.72     41.63 o 
   2  12   0      169.19      156.38      9.57 o 
   3  12   0      795.59      745.14     26.83 o 
   4  12   0       36.51       45.62     10.81 o 
   5  12   0       22.83       23.95     10.16 o 
   1  13   0     3073.99     2894.23    131.48 o 
   2  13   0      976.31      884.48     47.29 o 
   3  13   0      103.01       91.78      8.85 o 
   4  13   0     1790.89     1858.79    107.55 o 
   5  13   0      278.08      300.25     34.44 o 
   0  14   0     7073.06     7272.93    637.36 o 
   1  14   0      396.81      373.75     20.29 o 
   2  14   0     3883.62     3832.52    359.48 o 
   3  14   0      249.85      259.69     13.50 o 
   4  14   0      926.19      998.23     58.19 o 
   1  15   0      779.78      861.88     40.83 o 
   3  15   0      427.43      445.84     22.85 o 
   4  15   0      462.29      464.10     40.99 o 
   0  16   0     1124.04     1152.93     33.46 o 
   1  16   0       11.52        8.62      2.58 o 
   4  16   0      247.10      219.83     19.89 o 
   1  17   0      796.10      786.35     23.74 o 
   2  17   0       88.30       87.62     12.46 o 
   0  18   0     2466.58     2544.80     75.82 o 
   1  18   0      257.79      266.95      9.98 o 
   1  19   0       30.91       25.37      3.37 o 
   0  20   0      117.67      126.45     12.32 o 
   1  20   0       91.29       92.83      6.62 o 
   1  21   0      373.27      368.07     19.15 o 
   1  22   0      300.92      284.40     33.89 o 
   1  23   0       61.68       49.12      7.01 o 
  -1 -37   1       27.34       22.21      6.32 o 
   0 -37   1       53.48       33.05      9.32 o 
   1 -37   1      157.12      164.91     23.80 o 
  -2 -36   1      176.87      175.38     21.90 o 
  -1 -36   1      324.31      367.06     37.78 o 
   0 -36   1       64.63       54.83     10.10 o 
   1 -36   1      147.34      148.19     16.92 o 
  -2 -35   1      240.83      276.68     29.42 o 
  -1 -35   1       74.98       64.47     12.30 o 
   0 -35   1       15.83       10.53      3.31 o 
   1 -35   1       43.17       31.09      7.58 o 
   2 -35   1       13.43        7.28      3.41 o 
  -3 -34   1       10.97        7.73      2.93 o 
  -2 -34   1       16.64       10.26      3.52 o 
  -1 -34   1       16.51       13.48      2.86 o 
   0 -34   1      160.19      171.38     13.87 o 
   1 -34   1      100.78       72.28     17.85 o 
   2 -34   1      110.14       92.95     14.26 o 
  -3 -33   1       81.42       54.15     12.37 o 
  -2 -33   1       67.30       48.00     12.19 o 
  -1 -33   1      104.96       86.48     10.39 o 
   0 -33   1      173.32      179.33     15.39 o 
   1 -33   1      163.18      158.21     19.12 o 
   2 -33   1       31.56       18.67      4.64 o 
   3 -33   1       38.39       26.08      9.07 o 
  -3 -32   1      179.30      184.63     12.72 o 
  -2 -32   1       46.67       37.18      7.80 o 
  -1 -32   1      213.27      224.19     17.11 o 
   0 -32   1       21.13       19.68      5.12 o 
   1 -32   1       18.43       18.58      4.73 o 
   2 -32   1       39.73       35.05      9.03 o 
   3 -32   1       94.53       75.27     14.16 o 
  -4 -31   1       24.02       23.04      7.01 o 
  -3 -31   1      166.56      177.69     13.32 o 
  -2 -31   1      197.22      187.68     13.36 o 
  -1 -31   1        7.55        7.12      1.77 o 
   0 -31   1       85.56       81.82     10.90 o 
   1 -31   1      123.66      114.49     12.49 o 
   2 -31   1        0.17        1.31      2.24 o 
   3 -31   1      108.94      112.49     10.00 o 
  -4 -30   1      227.46      278.65     31.03 o 
  -3 -30   1       70.69       61.41      9.94 o 
  -2 -30   1       60.44       46.31      6.45 o 
  -1 -30   1       22.92       18.79      3.36 o 
   0 -30   1        1.84        2.46      1.35 o 
   1 -30   1      376.09      406.40     25.09 o 
   2 -30   1       89.09       75.79      9.21 o 
   3 -30   1       77.86       55.19     13.64 o 
   4 -30   1       54.08       41.24     10.62 o 
  -4 -29   1      112.09      116.24     14.85 o 
  -3 -29   1       16.60       18.69      4.17 o 
  -2 -29   1      296.82      299.43     16.89 o 
  -1 -29   1       15.12        9.13      3.49 o 
   0 -29   1      174.51      180.30     11.31 o 
   1 -29   1       15.09        9.74      2.74 o 
   2 -29   1      103.65      102.81     16.86 o 
   3 -29   1      334.43      334.76     27.67 o 
   4 -29   1      383.50      430.58     36.70 o 
  -4 -28   1       37.33       42.62      7.84 o 
  -3 -28   1      257.46      269.12     22.27 o 
  -2 -28   1      110.59      109.23     11.81 o 
  -1 -28   1       35.74       27.13      6.49 o 
   0 -28   1       65.49       44.38      9.95 o 
   1 -28   1       54.52       53.55      9.45 o 
   2 -28   1       13.69       11.16      4.17 o 
   3 -28   1      387.85      389.47     32.89 o 
   4 -28   1       80.39       65.80     15.85 o 
  -5 -27   1      207.23      234.69     23.97 o 
  -4 -27   1       30.57       32.48      6.53 o 
  -3 -27   1      188.59      177.54     16.67 o 
  -2 -27   1       56.15       59.37     10.81 o 
  -1 -27   1      116.38      102.04      9.42 o 
   0 -27   1       52.15       55.46     11.44 o 
   1 -27   1      151.73      158.27     12.53 o 
   2 -27   1      269.98      304.73     23.97 o 
   3 -27   1      207.37      207.67     19.46 o 
   4 -27   1      159.09      138.40     20.53 o 
  -5 -26   1       20.63       16.53      6.74 o 
  -4 -26   1      419.06      479.14     29.12 o 
  -3 -26   1      218.26      219.12     14.01 o 
  -2 -26   1       15.40       13.09      3.08 o 
  -1 -26   1      237.48      248.34     18.08 o 
   0 -26   1      427.11      437.87     24.35 o 
   1 -26   1       22.04       16.88      3.68 o 
   2 -26   1      107.35       99.62     16.16 o 
   3 -26   1      220.96      201.90     20.76 o 
   4 -26   1       52.64       54.16     11.83 o 
   5 -26   1      103.57       93.32     18.01 o 
  -5 -25   1        1.76        2.25      2.68 o 
  -4 -25   1       37.88       22.50      4.42 o 
  -3 -25   1      128.10      123.67     10.16 o 
  -2 -25   1      157.56      160.97     12.26 o 
  -1 -25   1      173.59      185.50     11.37 o 
   0 -25   1      145.86      122.04     20.14 o 
   1 -25   1      158.69      161.07     16.73 o 
   2 -25   1       72.87       63.89     10.48 o 
   3 -25   1        1.01        3.10      1.89 o 
   4 -25   1      377.73      441.45     35.87 o 
   5 -25   1       77.75       66.67     14.74 o 
  -5 -24   1       91.18       89.33     11.10 o 
  -4 -24   1       43.53       40.52      6.46 o 
  -3 -24   1      288.00      288.14     19.21 o 
  -2 -24   1       34.70       26.71      5.38 o 
  -1 -24   1      118.65      134.57     13.27 o 
   0 -24   1      109.08       92.32     15.21 o 
   1 -24   1      126.21      113.63     13.04 o 
   2 -24   1      518.58      550.92     31.30 o 
   3 -24   1      124.87      130.33     16.37 o 
   4 -24   1       74.33       63.30      7.67 o 
   5 -24   1      100.76      108.12     24.35 o 
  -5 -23   1      346.99      410.38     30.26 o 
  -4 -23   1      100.54       98.55      9.35 o 
  -3 -23   1      316.39      319.56     18.79 o 
  -2 -23   1      428.60      444.19     14.79 o 
  -1 -23   1       83.67       87.20      8.87 o 
   0 -23   1      563.21      600.07     31.76 o 
   1 -23   1      112.47      101.55     13.50 o 
   2 -23   1      285.78      288.35     18.70 o 
   3 -23   1      404.24      388.71     31.93 o 
   4 -23   1        6.76        5.24      2.08 o 
   5 -23   1        9.34        6.46      3.37 o 
  -5 -22   1        3.57        1.29      2.14 o 
  -4 -22   1      166.59      148.36     10.31 o 
  -3 -22   1      436.21      437.65     27.56 o 
  -2 -22   1       41.23       42.05      6.78 o 
  -1 -22   1      832.51      854.52     38.70 o 
   0 -22   1      195.54      188.92     15.83 o 
   1 -22   1      356.51      382.84     21.00 o 
   2 -22   1      422.77      472.81     28.34 o 
   3 -22   1      204.43      161.66     21.40 o 
   4 -22   1      285.65      321.00     23.38 o 
   5 -22   1      342.34      361.78     26.83 o 
  -6 -21   1      141.59      146.02     23.10 o 
  -5 -21   1        6.93        7.16      1.88 o 
  -4 -21   1      383.42      369.99     22.52 o 
  -3 -21   1        5.15        1.26      2.02 o 
  -2 -21   1      312.97      343.22     16.34 o 
  -1 -21   1       39.33       37.70      6.92 o 
   0 -21   1      485.77      495.00     16.70 o 
   1 -21   1      138.32      122.69     14.79 o 
   2 -21   1      706.59      699.45     31.60 o 
   3 -21   1      358.25      347.30     23.64 o 
   4 -21   1      151.04      148.85     15.72 o 
   5 -21   1      160.95      172.65     15.16 o 
  -6 -20   1       96.24       60.56     20.97 o 
  -5 -20   1       34.05       22.28      5.42 o 
  -4 -20   1     1315.50     1349.72     99.17 o 
  -3 -20   1       43.58       43.38      5.40 o 
  -2 -20   1       10.43        9.91      2.82 o 
  -1 -20   1      528.40      633.37     17.45 o 
   0 -20   1     1186.90     1193.23     36.38 o 
   1 -20   1      289.58      299.44     15.31 o 
   2 -20   1      634.94      572.73     26.85 o 
   3 -20   1       76.90       73.17     10.58 o 
   4 -20   1      128.41      121.14     10.25 o 
   5 -20   1       13.62       11.41      3.98 o 
  -6 -19   1      227.39      219.39     30.33 o 
  -5 -19   1      308.22      323.29     27.43 o 
  -4 -19   1       80.04       55.13     12.71 o 
  -3 -19   1      291.63      279.30      8.53 o 
  -2 -19   1      302.36      299.90      9.90 o 
  -1 -19   1      137.47      139.22     11.07 o 
   0 -19   1      222.44      255.77      9.90 o 
   1 -19   1     1313.38     1366.35     49.90 o 
   2 -19   1      147.20      125.50      8.48 o 
   3 -19   1      176.00      185.56     14.28 o 
   4 -19   1      273.94      285.51     20.33 o 
   5 -19   1       14.04       12.98      3.70 o 
   6 -19   1       15.51        6.84      4.49 o 
  -6 -18   1       12.84        8.70      5.66 o 
  -5 -18   1        4.64       -1.33      2.19 o 
  -4 -18   1      280.07      272.67     15.76 o 
  -3 -18   1      518.16      510.37     18.60 o 
  -2 -18   1      227.34      218.53      7.10 o 
  -1 -18   1      805.18      926.06     20.07 o 
   0 -18   1       71.31       79.23      6.49 o 
   1 -18   1        3.98        2.62      2.60 o 
   2 -18   1       18.35       18.62      3.95 o 
   3 -18   1      516.68      517.70     20.37 o 
   4 -18   1       44.99       37.73     11.45 o 
   5 -18   1      151.98      153.77     12.06 o 
   6 -18   1        5.11        1.75      2.36 o 
  -6 -17   1       80.74       83.79     14.56 o 
  -5 -17   1       14.94       17.18      3.73 o 
  -4 -17   1      295.43      277.13     15.42 o 
  -3 -17   1      708.90      708.79     28.47 o 
  -2 -17   1       57.04       50.80      4.84 o 
  -1 -17   1      453.35      432.53     31.01 o 
   0 -17   1      406.82      369.80     11.95 o 
   1 -17   1      188.18      190.10     11.62 o 
   2 -17   1      100.87       88.28      8.37 o 
   3 -17   1      462.60      463.93     17.80 o 
   4 -17   1      269.74      253.35     18.40 o 
   5 -17   1       30.41       26.18      5.25 o 
   6 -17   1       45.46       30.23     10.28 o 
  -6 -16   1      172.82      195.45     19.54 o 
  -5 -16   1        7.38        4.53      2.01 o 
  -4 -16   1      470.75      428.47     19.68 o 
  -3 -16   1       86.59       83.04      8.65 o 
  -2 -16   1      862.26      966.00     16.48 o 
  -1 -16   1      730.14      711.87     15.69 o 
   0 -16   1     1821.79     1914.31     56.32 o 
   1 -16   1     1157.22     1195.33     30.89 o 
   2 -16   1     1188.50     1240.95     36.23 o 
   3 -16   1      127.89      128.93     17.14 o 
   4 -16   1      203.54      220.98     23.61 o 
   5 -16   1        8.63       11.11      2.88 o 
   6 -16   1       50.18       37.57     17.30 o 
  -6 -15   1        7.64        8.06      3.26 o 
  -5 -15   1      178.24      159.37     12.59 o 
  -4 -15   1      289.87      286.36     14.24 o 
  -3 -15   1      189.01      171.26      5.40 o 
  -2 -15   1       54.96       68.32      5.97 o 
  -1 -15   1     1908.67     1989.92     36.41 o 
   0 -15   1     1456.87     1335.53     98.16 o 
   1 -15   1     1930.55     1832.94     63.54 o 
   2 -15   1      238.75      217.62      7.83 o 
   3 -15   1      824.74      850.50     53.83 o 
   4 -15   1      882.16      938.56    100.46 o 
   5 -15   1      103.31      119.29      9.99 o 
   6 -15   1       72.28       50.78     15.58 o 
  -6 -14   1       34.61       26.77      9.30 o 
  -5 -14   1       58.84       42.11     11.10 o 
  -4 -14   1      720.11      683.07     20.89 o 
  -3 -14   1      356.19      388.11     10.35 o 
  -2 -14   1      279.61      276.99     12.45 o 
  -1 -14   1     1583.04     1540.62     27.96 o 
   0 -14   1      759.82      789.30     38.82 o 
   1 -14   1      805.77      777.61     29.06 o 
   2 -14   1      213.05      173.99      8.29 o 
   3 -14   1      287.37      332.00     18.58 o 
   4 -14   1      155.52      164.70     49.05 o 
   5 -14   1        5.02        4.60      1.84 o 
   6 -14   1      162.34      175.77     14.24 o 
  -6 -13   1       49.89       43.02     12.52 o 
  -5 -13   1     1070.58     1011.56     80.93 o 
  -4 -13   1       41.18       32.61      5.11 o 
  -3 -13   1      348.05      317.08      7.41 o 
  -2 -13   1      236.09      268.67     11.77 o 
  -1 -13   1      189.97      167.95     15.87 o 
   0 -13   1     3040.48     2973.38     79.44 o 
   1 -13   1     1644.44     1550.52     72.75 o 
   2 -13   1      191.03      181.81     10.37 o 
   3 -13   1       68.84       65.06      8.01 o 
   4 -13   1      453.89      459.24     25.03 o 
   5 -13   1       88.56       86.83     10.59 o 
   6 -13   1       25.29       19.72      7.85 o 
  -6 -12   1       22.27       29.02      8.04 o 
  -5 -12   1        5.51       19.16     20.10 o 
  -4 -12   1     1584.31     1574.01     41.30 o 
  -3 -12   1      716.49      710.73     12.21 o 
  -2 -12   1      141.40      145.94      6.10 o 
  -1 -12   1      366.49      346.10     14.17 o 
   0 -12   1      895.44      881.46     28.69 o 
   1 -12   1      227.36      213.95     12.44 o 
   2 -12   1      515.68      611.92     19.71 o 
   3 -12   1       16.28       15.90      4.57 o 
   4 -12   1      369.27      329.34     15.99 o 
   5 -12   1      114.90      118.82      9.56 o 
   6 -12   1      117.78      126.99     17.21 o 
  -7 -11   1      127.95      125.11     24.62 o 
  -6 -11   1       73.95       84.91     11.40 o 
  -5 -11   1       29.92       29.58      6.63 o 
  -4 -11   1      104.07      101.31      7.29 o 
  -3 -11   1      233.88      235.77      7.20 o 
  -2 -11   1      300.40      295.53     12.15 o 
  -1 -11   1      694.53      743.29     18.73 o 
   0 -11   1       53.37       49.19      3.91 o 
   1 -11   1      178.86      165.83      5.95 o 
   2 -11   1      257.20      259.88     35.64 o 
   3 -11   1        8.49        6.43      1.86 o 
   4 -11   1      185.84      159.18     15.55 o 
   5 -11   1      634.63      620.08     41.21 o 
   6 -11   1      249.97      275.59     26.56 o 
  -7 -10   1      314.65      364.81     42.24 o 
  -6 -10   1       39.72       42.61     14.84 o 
  -5 -10   1       13.72       11.39      3.04 o 
  -4 -10   1      292.85      313.85     12.97 o 
  -3 -10   1      269.96      274.84     12.59 o 
  -2 -10   1       73.81       79.90      5.05 o 
  -1 -10   1      319.11      312.62      4.58 o 
   0 -10   1       88.66       85.74      2.46 o 
   1 -10   1      449.80      449.08     13.03 o 
   2 -10   1      597.77      537.29     47.92 o 
   3 -10   1      341.84      344.68     10.88 o 
   4 -10   1      239.25      236.38     14.54 o 
   5 -10   1       81.78       78.92      9.80 o 
   6 -10   1       19.21        8.81      6.31 o 
  -7  -9   1       33.84       25.64     11.85 o 
  -6  -9   1       73.83       74.83     17.48 o 
  -5  -9   1      460.19      476.54     30.52 o 
  -4  -9   1      136.23      121.03      6.56 o 
  -3  -9   1      260.62      264.20     11.98 o 
  -2  -9   1      668.03      674.11     22.92 o 
  -1  -9   1      482.69      476.64      8.03 o 
   0  -9   1     4241.00     3887.78     52.11 o 
   1  -9   1     1341.14     1177.01     22.23 o 
   2  -9   1      810.11      951.78     38.51 o 
   3  -9   1      991.26     1110.25     29.16 o 
   4  -9   1      416.97      404.74     14.98 o 
   5  -9   1       49.97       35.28      8.52 o 
   6  -9   1       20.39       15.11      4.32 o 
  -7  -8   1       48.77       67.17     13.15 o 
  -6  -8   1      273.50      254.43     29.43 o 
  -5  -8   1      423.77      388.65     24.79 o 
  -4  -8   1      629.64      622.10     16.52 o 
  -3  -8   1      307.84      343.03     11.03 o 
  -2  -8   1     1472.09     1423.81     21.42 o 
  -1  -8   1      485.33      403.92     14.51 o 
   0  -8   1     5243.22     4943.98    277.07 o 
   1  -8   1     1037.15      925.50     16.62 o 
   2  -8   1     1167.59     1084.38     25.84 o 
   3  -8   1      283.14      292.74     15.20 o 
   4  -8   1       59.23       72.68      9.49 o 
   5  -8   1      246.40      254.06     17.03 o 
   6  -8   1        0.76        1.39      1.36 o 
  -7  -7   1        7.45        3.22      3.99 o 
  -6  -7   1      366.17      390.38     39.65 o 
  -5  -7   1      495.64      487.46     30.29 o 
  -4  -7   1      324.07      336.25      9.91 o 
  -3  -7   1      223.33      251.54     13.13 o 
  -2  -7   1      338.01      321.21      9.12 o 
  -1  -7   1     4304.28     4034.73     93.51 o 
   0  -7   1      557.92      548.08     20.01 o 
   1  -7   1     1489.44     1399.19     30.34 o 
   2  -7   1      460.90      443.91     19.37 o 
   3  -7   1        5.79        7.38      2.16 o 
   4  -7   1     1065.25     1124.57     70.79 o 
   5  -7   1      205.85      204.19     14.22 o 
   6  -7   1       21.57       15.81      5.45 o 
  -7  -6   1      120.37      113.70     20.28 o 
  -6  -6   1      161.49      175.61     24.65 o 
  -5  -6   1       25.36       28.29      9.03 o 
  -4  -6   1     1500.27     1521.08     39.61 o 
  -3  -6   1      397.08      461.39     11.58 o 
  -2  -6   1      810.37      885.79     26.78 o 
  -1  -6   1      572.23      491.14     10.17 o 
   0  -6   1     7585.08     6697.53    103.00 o 
   1  -6   1      209.64      203.72     12.55 o 
   2  -6   1      156.10      144.96      3.13 o 
   3  -6   1      207.53      247.94     10.12 o 
   4  -6   1       88.69      117.32     12.98 o 
   5  -6   1      224.82      225.68     15.71 o 
   6  -6   1       21.55       22.73      5.41 o 
  -7  -5   1       68.92       73.23     13.72 o 
  -6  -5   1       40.99       31.62     11.10 o 
  -5  -5   1      935.43      953.61     48.92 o 
  -4  -5   1       40.44       38.40      2.51 o 
  -3  -5   1      578.64      587.76     18.56 o 
  -2  -5   1     3939.54     3742.88     70.37 o 
  -1  -5   1     1276.06     1086.09     33.71 o 
   0  -5   1     8033.61     7251.47    140.48 o 
   1  -5   1      438.40      436.26     16.60 o 
   2  -5   1      181.46      201.86      3.55 o 
   3  -5   1      284.50      249.84     10.37 o 
   4  -5   1        3.47        0.18      3.69 o 
   5  -5   1       93.57       91.29     10.46 o 
   6  -5   1       74.46       80.19      7.83 o 
  -7  -4   1      173.44      192.22     34.97 o 
  -6  -4   1      119.14      123.91     13.85 o 
  -5  -4   1      179.39      161.60     17.56 o 
  -4  -4   1      208.12      221.63      6.65 o 
  -3  -4   1      659.90      617.11     16.72 o 
  -2  -4   1      531.65      558.79     19.15 o 
  -1  -4   1     6634.54     5644.37    150.62 o 
   0  -4   1      789.11      744.16     19.19 o 
   1  -4   1      661.28      595.85     10.86 o 
   2  -4   1      217.13      236.56      4.12 o 
   3  -4   1      367.10      367.55      9.53 o 
   4  -4   1      437.20      445.65     29.18 o 
   5  -4   1       95.90      109.01     11.87 o 
   6  -4   1       14.38        7.62      3.41 o 
  -7  -3   1       68.59       70.00     21.76 o 
  -6  -3   1      144.79      144.39     18.26 o 
  -5  -3   1       54.49       50.85      5.64 o 
  -4  -3   1      298.37      324.88      7.48 o 
  -3  -3   1      368.66      422.10     21.57 o 
  -2  -3   1      583.24      515.16      7.39 o 
  -1  -3   1      701.93      662.39     14.38 o 
   0  -3   1     3067.68     2747.41     42.53 o 
   1  -3   1     2748.08     2475.05     32.39 o 
   2  -3   1       50.94       54.53      1.66 o 
   3  -3   1     1039.09     1092.47     27.19 o 
   4  -3   1      323.40      306.94     40.54 o 
   5  -3   1      366.08      368.94     23.15 o 
   6  -3   1      138.95      134.58     17.11 o 
   7  -3   1       55.61       44.76     20.39 o 
  -7  -2   1       50.65       40.04     11.28 o 
  -6  -2   1       92.37      105.31     11.60 o 
  -5  -2   1       36.84       28.01      3.64 o 
  -4  -2   1      588.60      582.29     13.79 o 
  -3  -2   1      583.93      605.32     15.82 o 
  -2  -2   1      352.28      374.95      7.40 o 
   1  -2   1     1679.65     1630.49     20.01 o 
   2  -2   1     1957.02     1850.47     30.97 o 
   4  -2   1      866.24      911.92     48.31 o 
   5  -2   1       75.51       61.54     12.31 o 
   6  -2   1       44.66       45.40      3.66 o 
   7  -2   1        6.05        1.78      1.78 o 
  -7  -1   1      113.11      116.78     11.99 o 
  -6  -1   1       64.24       56.78      9.20 o 
  -5  -1   1       45.07       54.83      8.18 o 
  -4  -1   1      627.10      670.46     14.43 o 
  -3  -1   1     1755.38     1869.93     33.33 o 
  -2  -1   1       64.31       77.07      2.20 o 
  -1  -1   1     1789.46     1574.63     24.71 o 
   0  -1   1     4507.87     4111.12     96.59 o 
   1  -1   1     2940.55     2763.14     33.14 o 
   2  -1   1       97.02       95.97      2.12 o 
   3  -1   1     1177.26     1117.16     30.72 o 
   4  -1   1      922.38      964.20     50.82 o 
   5  -1   1      208.13      219.90     15.46 o 
   6  -1   1       31.64       20.45      7.34 o 
   7  -1   1       73.99       78.86     13.48 o 
  -7   0   1      350.74      391.17     35.72 o 
  -6   0   1      173.84      163.55     13.76 o 
  -5   0   1        2.05        1.91      1.26 o 
  -4   0   1       87.10      111.00      7.03 o 
  -3   0   1     1795.83     1826.88     35.66 o 
  -2   0   1      242.31      265.61      5.12 o 
  -1   0   1     3065.52     2746.67     69.06 o 
   0   0   1     1271.49     1198.76     19.11 o 
   1   0   1       37.97       53.90     23.83 o 
   2   0   1      229.36      252.80      3.57 o 
   3   0   1     1599.66     1492.44     32.92 o 
   4   0   1      277.26      361.32     22.63 o 
   5   0   1      135.09      135.23     10.94 o 
   6   0   1        2.30        2.51      3.22 o 
   7   0   1       44.18       29.55     12.34 o 
  -7   1   1      114.19      107.99     22.15 o 
  -6   1   1       61.72       47.82      7.13 o 
  -5   1   1       43.66       44.64      6.79 o 
  -4   1   1      620.98      684.57     15.24 o 
  -3   1   1     1739.24     1780.10     40.88 o 
  -2   1   1       58.10       75.99      3.64 o 
  -1   1   1     1775.99     1604.53     53.40 o 
   0   1   1     4470.86     4083.97     54.40 o 
   1   1   1     2928.40     2600.55     38.19 o 
   2   1   1      101.47      100.93      2.13 o 
   3   1   1     1190.45     1126.37     24.37 o 
   4   1   1      925.29      991.21     61.96 o 
   5   1   1      207.58      237.72     23.30 o 
   6   1   1       31.68       25.20      8.67 o 
   7   1   1       69.38       86.15     14.81 o 
  -7   2   1       50.94       39.67     13.67 o 
  -6   2   1       89.64       92.21     11.95 o 
  -5   2   1       36.64       31.42      7.47 o 
  -4   2   1      593.12      590.50     13.43 o 
  -3   2   1      584.33      625.33     26.88 o 
  -2   2   1      349.52      351.30      6.12 o 
   0   2   1     8678.52     7862.14    221.61 o 
   1   2   1     1683.83     1628.43     29.53 o 
   2   2   1     1930.46     1715.55     24.84 o 
   3   2   1       88.21      125.77     47.60 o 
   4   2   1      877.66      972.60     61.98 o 
   5   2   1       73.78       69.39      8.72 o 
   6   2   1       44.41       36.34     11.75 o 
   7   2   1        5.68        1.56      2.18 o 
  -7   3   1       67.44       63.87     11.82 o 
  -6   3   1      147.08      140.87     18.34 o 
  -5   3   1       55.12       52.69     10.47 o 
  -4   3   1      307.42      322.26      9.36 o 
  -3   3   1      376.94      430.72     21.74 o 
  -2   3   1      600.78      542.86      9.40 o 
  -1   3   1      702.89      652.71     15.81 o 
   0   3   1     3049.55     2821.09     43.63 o 
   1   3   1     2745.63     2437.92     32.82 o 
   2   3   1       50.76       56.67      1.51 o 
   3   3   1     1026.86     1094.02     25.25 o 
   4   3   1      322.02      315.03     18.54 o 
   5   3   1      363.72      357.04     27.36 o 
   6   3   1      140.29      144.89     17.85 o 
  -7   4   1      174.64      179.62     31.28 o 
  -6   4   1      120.12      133.38     15.53 o 
  -5   4   1      178.68      184.89     20.08 o 
  -4   4   1      200.28      208.14      9.04 o 
  -3   4   1      650.61      617.27     18.21 o 
  -2   4   1      522.17      565.88     14.97 o 
  -1   4   1     6612.19     5899.40    258.52 o 
   0   4   1      778.22      709.02     12.35 o 
   1   4   1      670.79      599.42     20.99 o 
   2   4   1      225.33      233.60      5.34 o 
   3   4   1      377.43      361.19     11.72 o 
   4   4   1      433.31      397.57     25.07 o 
   5   4   1       88.83      104.82     17.61 o 
   6   4   1       15.86       13.99      5.00 o 
  -7   5   1       69.37       74.14     14.32 o 
  -6   5   1       41.23       22.26     10.10 o 
  -5   5   1      934.91      960.61     60.42 o 
  -4   5   1       42.87       36.51      4.98 o 
  -3   5   1      560.63      567.47     28.74 o 
  -2   5   1     3949.06     3865.04     76.35 o 
  -1   5   1     1293.40     1086.56     21.90 o 
   0   5   1     7988.86     7054.16    166.71 o 
   1   5   1      415.18      438.93      6.54 o 
   2   5   1      177.33      197.25      7.63 o 
   3   5   1      295.87      273.02     22.29 o 
   4   5   1        4.25        4.16      3.15 o 
   5   5   1       93.30       85.03     11.53 o 
   6   5   1       73.14       89.79     11.93 o 
  -6   6   1      168.02      153.50     22.89 o 
  -5   6   1       24.15       24.15      7.95 o 
  -4   6   1     1479.63     1473.97     61.58 o 
  -3   6   1      410.85      459.99     16.50 o 
  -2   6   1      818.59      869.15     17.59 o 
  -1   6   1      577.70      453.95     26.13 o 
   0   6   1     7591.96     6217.76    117.26 o 
   1   6   1      217.45      211.76      5.37 o 
   2   6   1      170.43      157.07      6.61 o 
   3   6   1      198.52      231.69     11.88 o 
   4   6   1       86.83      116.48     20.66 o 
   5   6   1      227.68      235.54     27.31 o 
   6   6   1       24.05       27.67      9.47 o 
  -6   7   1      356.70      335.29     48.58 o 
  -5   7   1      496.27      495.42     37.70 o 
  -4   7   1      319.65      316.97     15.90 o 
  -3   7   1      228.61      248.46     13.28 o 
  -2   7   1      337.99      310.14      6.72 o 
  -1   7   1     4301.62     4066.03     62.80 o 
   0   7   1      545.90      533.79      8.98 o 
   1   7   1     1488.53     1470.35     76.66 o 
   2   7   1      454.76      422.34     26.04 o 
   3   7   1        6.59       14.18      4.40 o 
   4   7   1     1052.91     1027.59     63.81 o 
   5   7   1      208.24      214.06     25.01 o 
   6   7   1       19.46       15.29      5.76 o 
  -6   8   1      274.85      294.13     41.82 o 
  -5   8   1      423.42      378.82     29.69 o 
  -4   8   1      648.76      655.56     19.94 o 
  -3   8   1      298.33      333.90     18.11 o 
  -2   8   1     1470.70     1393.58     40.38 o 
  -1   8   1      465.34      396.59     10.68 o 
   0   8   1     5279.23     5044.50     77.85 o 
   1   8   1     1032.83     1022.99     17.58 o 
   2   8   1     1157.74     1064.57     33.44 o 
   3   8   1      283.89      282.57     10.94 o 
   5   8   1      247.23      254.22     29.22 o 
  -6   9   1       75.14       67.55      4.80 o 
  -5   9   1      459.14      433.77     46.25 o 
  -4   9   1      136.85      123.11     11.96 o 
  -3   9   1      269.24      288.68     15.02 o 
  -2   9   1      665.33      684.49     27.84 o 
  -1   9   1      478.62      450.65      6.78 o 
   0   9   1     4250.10     3867.00     59.86 o 
   1   9   1     1373.00     1218.26     22.04 o 
   2   9   1      812.75      966.64     51.21 o 
   3   9   1      983.91      988.19     35.58 o 
   4   9   1      420.71      414.12     24.66 o 
   5   9   1       49.43       43.12     13.92 o 
  -6  10   1       40.72       46.94      6.14 o 
  -5  10   1       14.11        7.74      4.13 o 
  -4  10   1      302.41      314.43     19.90 o 
  -3  10   1      270.15      253.32     16.36 o 
  -2  10   1       71.32       79.54      7.54 o 
  -1  10   1      340.93      331.50      7.59 o 
   0  10   1       86.52       82.52      3.24 o 
   1  10   1      439.60      454.65     14.77 o 
   2  10   1      585.72      566.65     49.27 o 
   4  10   1      243.69      242.91     14.88 o 
   5  10   1       84.26       71.83     14.40 o 
  -5  11   1       31.18       32.01      9.02 o 
  -4  11   1      102.40      175.91     58.97 o 
  -3  11   1      228.34      235.21     16.83 o 
  -2  11   1      277.92      283.26     24.77 o 
  -1  11   1      697.83      718.83     15.34 o 
   0  11   1       51.58       47.34      1.87 o 
   1  11   1      173.91      173.56      5.03 o 
   2  11   1      261.68      271.98     29.76 o 
  -5  12   1        5.07        3.35      1.98 o 
  -4  12   1     1570.61     1595.88     65.54 o 
  -3  12   1      721.49      747.62     19.49 o 
  -2  12   1      142.83      151.28     14.10 o 
  -1  12   1      361.29      337.21     20.74 o 
   0  12   1      885.49      801.48     32.95 o 
   1  12   1      234.65      232.19     21.00 o 
   2  12   1      533.27      630.54     28.19 o 
  -5  13   1     1070.91     1133.43    126.97 o 
  -4  13   1       38.80       58.80     21.16 o 
  -3  13   1      359.89      355.41     10.18 o 
  -2  13   1      236.03      270.23     24.25 o 
  -1  13   1      183.19      173.81     11.08 o 
   0  13   1     3054.46     2907.14    172.13 o 
   1  13   1     1636.23     1420.45     57.61 o 
   2  13   1      190.07      196.79     19.22 o 
  -5  14   1       58.91       44.95      9.94 o 
  -4  14   1      713.14      687.70     28.41 o 
  -3  14   1      341.81      376.75     14.57 o 
  -2  14   1      286.48      297.77     26.72 o 
  -1  14   1     1602.84     1541.00     43.49 o 
   0  14   1      748.08      791.24     23.16 o 
   1  14   1      795.47      781.53     47.29 o 
   2  14   1      214.38      206.77     20.67 o 
  -4  15   1      292.87      304.71     27.94 o 
  -3  15   1      194.31      194.99      7.79 o 
  -2  15   1       57.85       67.44      6.74 o 
  -1  15   1     1902.20     1833.66     42.19 o 
   0  15   1     1459.79     1296.80     37.18 o 
   1  15   1     1929.07     1735.03     77.43 o 
   2  15   1      244.45      236.27     14.99 o 
  -4  16   1      480.77      453.65     40.29 o 
  -3  16   1       87.97       81.65      7.94 o 
  -2  16   1      868.14     1005.05     37.05 o 
  -1  16   1      732.72      756.17     23.18 o 
   0  16   1     1815.57     1770.70     50.01 o 
   1  16   1     1158.35     1170.12     51.76 o 
   2  16   1     1181.05     1271.09     48.12 o 
  -4  17   1      300.61      284.71     30.40 o 
  -3  17   1      716.69      727.22     45.35 o 
  -1  17   1      456.18      455.94     14.32 o 
   0  17   1      414.62      405.43     20.31 o 
   1  17   1      175.71      189.55     18.22 o 
   2  17   1      104.80       95.16     32.58 o 
  -3  18   1      513.96      493.94     24.09 o 
  -2  18   1      223.27      196.69     10.49 o 
  -1  18   1      790.67      882.55     22.99 o 
   0  18   1       71.85       73.42      7.03 o 
   1  18   1        4.63        3.29      4.77 o 
   2  18   1       18.64       27.80      8.55 o 
  -3  19   1      282.49      254.69     13.59 o 
  -2  19   1      306.48      293.41     11.13 o 
  -1  19   1      138.63      132.82      9.41 o 
   0  19   1      218.11      236.81     11.27 o 
   2  19   1      147.24      162.70     27.21 o 
  -3  20   1       46.28       37.71      4.60 o 
  -2  20   1       10.88       10.49      2.50 o 
  -1  20   1      532.52      583.02     21.66 o 
   0  20   1     1192.90     1153.35     43.85 o 
   1  20   1      290.32      305.33     20.37 o 
   2  20   1      617.91      553.83     50.73 o 
  -3  21   1        4.48        3.37      2.61 o 
  -2  21   1      310.19      319.22     20.15 o 
  -1  21   1       41.39       36.21      6.06 o 
   0  21   1      491.29      455.69     25.69 o 
   1  21   1      140.76      127.63     17.89 o 
   2  21   1      708.25      734.89     58.53 o 
  -3  22   1      443.30      461.59     49.24 o 
  -2  22   1       39.23       33.21      4.70 o 
  -1  22   1      831.43      809.95     50.70 o 
   0  22   1      195.25      232.85     35.44 o 
   1  22   1      360.31      414.60     38.11 o 
  -3  23   1      313.32      299.49     32.14 o 
  -2  23   1      429.55      438.61     26.77 o 
  -1  23   1       80.76       81.34     12.81 o 
   1  23   1      100.75      100.13     15.50 o 
  -2  24   1       34.21       35.39      9.14 o 
  -1  24   1      127.77      141.31     23.37 o 
   1  24   1      124.27      115.17     17.56 o 
  -2  25   1      166.82      163.95     22.08 o 
  -1  25   1      170.55      197.47     20.69 o 
   0  25   1      137.74      137.67     22.18 o 
   1  25   1      160.08      172.83     26.13 o 
  -2  26   1       15.29       15.36      6.64 o 
  -1  26   1      237.99      255.06     28.06 o 
   1  26   1       20.38       18.70      6.85 o 
  -2  27   1       54.12       51.25     14.38 o 
  -1  27   1      117.61      122.78     19.13 o 
   0  27   1       53.94       67.12     17.05 o 
  -2  28   1      110.24      109.90     13.43 o 
  -1  28   1       38.98       36.41     13.33 o 
   0  28   1       66.05       64.60     18.04 o 
  -1  29   1       15.52       15.19      5.57 o 
   0 -37   2      355.95      399.35     39.85 o 
  -2 -36   2      268.68      254.68     25.91 o 
  -1 -36   2       68.13       61.17     12.31 o 
   0 -36   2       55.49       41.04     11.39 o 
   1 -36   2      100.22       90.54     14.49 o 
  -2 -35   2      152.33      168.91     20.91 o 
  -1 -35   2      151.91      142.13     15.60 o 
   0 -35   2       35.90       29.75      5.78 o 
   1 -35   2       47.36       37.05      9.26 o 
   2 -35   2       21.80       21.18      6.02 o 
  -3 -34   2        1.33       -0.19      1.97 o 
  -2 -34   2       39.56       30.55      8.31 o 
  -1 -34   2      141.17      121.68     17.58 o 
   0 -34   2      210.03      218.08     20.81 o 
   1 -34   2      120.69      134.13     12.95 o 
   2 -34   2       12.00       11.27      4.05 o 
  -3 -33   2       74.21       59.78     13.24 o 
  -2 -33   2       47.04       24.77      6.98 o 
  -1 -33   2       24.62       23.91      6.31 o 
   0 -33   2      364.93      422.02     34.60 o 
   1 -33   2       30.00       25.81      6.27 o 
   2 -33   2       75.16       69.76     13.91 o 
  -3 -32   2      352.63      395.95     19.38 o 
  -2 -32   2      177.32      191.20     16.00 o 
  -1 -32   2       10.43        6.37      2.96 o 
   0 -32   2       74.29       64.89     13.56 o 
   1 -32   2      131.42      134.18     16.99 o 
   2 -32   2       74.57       73.53     15.02 o 
   3 -32   2       17.24       11.64      3.60 o 
  -4 -31   2       28.61       14.61      5.83 o 
  -3 -31   2       42.13       23.02      7.83 o 
  -2 -31   2       88.96       79.39      9.05 o 
  -1 -31   2       16.63       15.41      5.70 o 
   0 -31   2      239.34      236.08     23.39 o 
   1 -31   2       99.25       99.33     26.88 o 
   2 -31   2        5.50        5.21      3.16 o 
   3 -31   2       40.05       32.99      9.80 o 
  -4 -30   2        3.49        1.33      2.77 o 
  -3 -30   2       78.11       79.92     14.02 o 
  -2 -30   2       45.44       39.93      4.85 o 
  -1 -30   2      624.81      712.71     23.50 o 
   0 -30   2      167.31      179.35     21.13 o 
   1 -30   2      357.35      458.24     40.80 o 
   2 -30   2       66.71       63.92     13.84 o 
   3 -30   2       87.63       86.21      9.20 o 
  -4 -29   2      130.30       99.90     14.26 o 
  -3 -29   2      278.94      321.72     20.12 o 
  -2 -29   2       66.12       63.24      7.63 o 
  -1 -29   2      172.92      180.29     16.12 o 
   0 -29   2       61.11       52.54     11.10 o 
   1 -29   2      180.38      172.97     17.91 o 
   2 -29   2       45.38       36.20      6.40 o 
   3 -29   2      199.38      238.82     23.37 o 
   4 -29   2       56.66       44.64     11.71 o 
  -4 -28   2      257.11      241.08     21.51 o 
  -3 -28   2       36.57       37.76      7.61 o 
  -2 -28   2       27.80       22.56      5.00 o 
  -1 -28   2      102.76      115.26     11.00 o 
   0 -28   2      196.74      179.09     16.52 o 
   1 -28   2       70.42       59.60     11.54 o 
   2 -28   2       19.47       22.89      6.45 o 
   3 -28   2       98.99      115.96     17.25 o 
   4 -28   2       63.76       63.87     11.22 o 
  -5 -27   2       58.10       47.25     12.84 o 
  -4 -27   2       67.89       63.91     13.09 o 
  -3 -27   2        5.77        4.62      1.70 o 
  -2 -27   2       15.01       13.22      3.76 o 
  -1 -27   2      206.42      224.19     15.85 o 
   0 -27   2      599.98      659.36     53.49 o 
   1 -27   2       47.92       34.17     11.71 o 
   2 -27   2       88.66      102.64     20.68 o 
   3 -27   2        7.37        7.24      2.94 o 
   4 -27   2        8.82        8.28      2.40 o 
  -5 -26   2       64.98       63.23     12.71 o 
  -4 -26   2      262.03      290.68     21.88 o 
  -3 -26   2       86.43       90.88      9.47 o 
  -2 -26   2      138.15      150.16     14.08 o 
  -1 -26   2      116.21      121.35     11.83 o 
   0 -26   2       12.94        6.06      3.91 o 
   1 -26   2       75.67       65.63     14.91 o 
   2 -26   2       58.98       61.52     16.19 o 
   3 -26   2        4.21        4.73      6.41 o 
   4 -26   2        0.72        1.08      1.53 o 
  -5 -25   2       31.04       26.97      6.08 o 
  -4 -25   2      133.92      116.24     11.53 o 
  -3 -25   2      237.75      260.32     16.21 o 
  -2 -25   2      295.37      310.07     19.70 o 
  -1 -25   2      297.72      317.34     16.10 o 
   0 -25   2       13.22        9.76      2.23 o 
   1 -25   2      296.36      333.52     24.05 o 
   2 -25   2      176.32      155.86     20.95 o 
   3 -25   2       10.76        8.51      4.22 o 
   4 -25   2      137.53      133.38     19.59 o 
  -5 -24   2       44.99       39.95      7.70 o 
  -4 -24   2      461.21      483.06     34.40 o 
  -3 -24   2        0.66        0.45      2.14 o 
  -2 -24   2       38.28       24.63      6.74 o 
  -1 -24   2      756.93      795.06     28.26 o 
   0 -24   2       56.77       58.70      6.95 o 
   1 -24   2      446.39      475.42     27.31 o 
   2 -24   2      243.97      275.88     58.99 o 
   3 -24   2       56.62       53.82     12.37 o 
   4 -24   2      206.26      215.14     22.82 o 
   5 -24   2       29.80       21.65      7.47 o 
  -5 -23   2       59.23       46.68     11.16 o 
  -4 -23   2       99.05       74.68     14.65 o 
  -3 -23   2       27.30       27.97      7.23 o 
  -2 -23   2      838.16      924.26     47.78 o 
  -1 -23   2      166.41      165.95     14.32 o 
   0 -23   2      909.55      980.52     41.13 o 
   1 -23   2      458.58      536.66     26.20 o 
   2 -23   2      647.21      642.19     48.75 o 
   3 -23   2       42.66       36.14     11.61 o 
   4 -23   2      113.34      104.95     15.00 o 
   5 -23   2       55.68       46.35     18.27 o 
  -6 -22   2       46.05       18.85     20.51 o 
  -5 -22   2      140.17      110.54     14.84 o 
  -4 -22   2      426.72      423.13     24.83 o 
  -3 -22   2      485.53      523.40     28.42 o 
  -2 -22   2      213.10      148.12     19.71 o 
  -1 -22   2      219.84      193.25     25.24 o 
   0 -22   2      341.99      314.01     35.28 o 
   1 -22   2      154.99      133.69     16.11 o 
   2 -22   2      669.87      707.56     46.17 o 
   3 -22   2      144.25      123.22     37.42 o 
   4 -22   2       48.14       49.27     10.60 o 
   5 -22   2       50.91       49.40     16.70 o 
  -6 -21   2       64.55       53.42     16.35 o 
  -5 -21   2      354.91      366.41     27.05 o 
  -4 -21   2      426.77      463.97     27.10 o 
  -3 -21   2       97.52       95.30     10.36 o 
  -2 -21   2      666.41      733.89     22.42 o 
  -1 -21   2      788.31      829.94     38.25 o 
   0 -21   2     1112.87     1173.82     60.09 o 
   1 -21   2       81.55       85.62     22.83 o 
   2 -21   2      173.05      144.35     15.59 o 
   4 -21   2      119.32      137.94     16.49 o 
   5 -21   2       54.89       52.55     14.83 o 
  -6 -20   2      257.06      273.17     37.35 o 
  -5 -20   2      106.06      110.10     12.17 o 
  -4 -20   2      250.07      262.42     15.45 o 
  -3 -20   2       21.58       13.58      3.69 o 
  -2 -20   2      717.26      792.79     36.17 o 
  -1 -20   2     2181.27     2352.55    104.37 o 
   0 -20   2       70.19       35.82     16.02 o 
   1 -20   2      667.93      767.42     49.44 o 
   2 -20   2       22.27       18.39      6.49 o 
   4 -20   2       25.19       16.06      8.64 o 
   5 -20   2       41.78       37.21     12.99 o 
  -6 -19   2       24.73       11.20      5.59 o 
  -5 -19   2        9.83       10.17      2.76 o 
  -4 -19   2      244.24      232.45     14.39 o 
  -3 -19   2      553.60      576.73     18.45 o 
  -2 -19   2      158.13      161.63     13.78 o 
  -1 -19   2      246.17      257.01     11.12 o 
   0 -19   2     1290.25     1298.51     63.46 o 
   1 -19   2     1069.41     1061.23     39.49 o 
   2 -19   2      536.75      549.93     28.73 o 
   3 -19   2      112.83      135.58     19.19 o 
   4 -19   2       83.39       78.10     12.80 o 
   5 -19   2       33.91       23.07      9.85 o 
  -6 -18   2       85.76       77.30     18.16 o 
  -5 -18   2      103.48      105.63     12.61 o 
  -4 -18   2      516.58      557.76     30.93 o 
  -3 -18   2      692.86      694.87     24.62 o 
  -2 -18   2      801.90      871.13     23.45 o 
  -1 -18   2        1.38        2.77      1.41 o 
   0 -18   2       67.56       61.11     11.42 o 
   1 -18   2      116.77      112.60     10.36 o 
   2 -18   2      773.08      703.29     43.87 o 
   3 -18   2       26.32       16.63     14.40 o 
   4 -18   2      330.18      330.60     28.35 o 
   5 -18   2       36.81       22.95      7.80 o 
  -6 -17   2      135.65      149.11     22.02 o 
  -5 -17   2      117.98      112.61      9.64 o 
  -4 -17   2       79.78       71.09      7.33 o 
  -3 -17   2      194.04      191.88     12.96 o 
  -2 -17   2       28.53       29.78      6.26 o 
  -1 -17   2      275.49      261.77     12.02 o 
   0 -17   2      951.76      950.57     27.76 o 
   1 -17   2      478.90      550.70     30.25 o 
   2 -17   2       59.49       50.91      4.67 o 
   4 -17   2       70.71       83.82     16.41 o 
   5 -17   2      116.08      135.82     15.60 o 
   6 -17   2        5.66        5.91      5.06 o 
  -6 -16   2       89.10       80.95     13.78 o 
  -5 -16   2      261.94      255.34     17.87 o 
  -4 -16   2       50.10       34.60      7.14 o 
  -3 -16   2      238.98      227.51     12.68 o 
  -2 -16   2      155.03      164.87     10.51 o 
  -1 -16   2      991.38     1098.53     34.91 o 
   0 -16   2     2487.93     2399.56    112.67 o 
   2 -16   2      128.69      148.23      6.54 o 
   3 -16   2      315.36      309.41     21.60 o 
   4 -16   2      109.69       95.90     20.25 o 
   5 -16   2      103.77      110.22     13.89 o 
   6 -16   2        8.93        5.55      4.24 o 
  -6 -15   2      107.57       80.30     16.95 o 
  -5 -15   2       88.76       86.75     12.13 o 
  -4 -15   2      505.39      530.24     24.19 o 
  -3 -15   2      661.97      678.98     16.60 o 
  -2 -15   2       44.60       33.67      5.38 o 
  -1 -15   2      219.66      199.21     15.31 o 
   0 -15   2       24.49       30.20      4.37 o 
   1 -15   2      194.17      179.39     12.74 o 
   2 -15   2      314.21      300.33      6.93 o 
   4 -15   2      132.65      178.09     35.65 o 
   5 -15   2      103.21      114.33     16.62 o 
   6 -15   2       60.15       48.31     28.29 o 
  -6 -14   2       78.18       76.67     11.08 o 
  -5 -14   2       29.85       28.24      6.13 o 
  -4 -14   2      804.81      786.27     23.64 o 
  -3 -14   2     1655.38     1783.92     41.35 o 
  -2 -14   2      598.26      632.00     12.81 o 
  -1 -14   2     1269.46     1367.72     39.50 o 
   0 -14   2      473.22      471.37     28.98 o 
   1 -14   2       39.26       39.84      3.43 o 
   2 -14   2       47.36       44.40      8.44 o 
   3 -14   2      317.19      309.42     34.88 o 
   5 -14   2        0.28       -0.60      2.67 o 
   6 -14   2      124.74      137.50     25.65 o 
  -6 -13   2       38.32       34.77      6.55 o 
  -5 -13   2       11.20       10.31      5.78 o 
  -4 -13   2      296.89      270.09      9.60 o 
  -3 -13   2       38.41       35.12      5.96 o 
  -2 -13   2      551.65      569.86     17.38 o 
  -1 -13   2       66.18       65.49      5.13 o 
   0 -13   2     1753.55     1635.41    119.79 o 
   1 -13   2      669.54      660.22     13.61 o 
   2 -13   2      381.39      381.96     17.43 o 
   3 -13   2      360.02      374.92     34.66 o 
   4 -13   2       10.32       13.44      9.72 o 
   5 -13   2      134.76      133.54     14.23 o 
   6 -13   2        2.90        5.32      4.56 o 
  -7 -12   2      104.22       97.10     22.10 o 
  -6 -12   2        9.80        8.84      3.52 o 
  -5 -12   2       55.44       47.56     11.26 o 
  -4 -12   2      165.18      167.17     11.47 o 
  -3 -12   2        1.74        1.16      1.07 o 
  -2 -12   2      750.19      744.87     17.66 o 
  -1 -12   2     1428.49     1498.78     34.72 o 
   0 -12   2      490.51      462.99     27.45 o 
   1 -12   2      301.58      370.55     38.33 o 
   2 -12   2      242.31      255.92     16.52 o 
   4 -12   2      275.41      270.90     14.88 o 
   5 -12   2      296.18      326.64     27.18 o 
   6 -12   2      103.40       89.04     21.05 o 
  -7 -11   2       58.51       53.10      9.71 o 
  -6 -11   2       15.28       11.15      3.86 o 
  -5 -11   2      438.24      416.81     33.62 o 
  -4 -11   2      115.81      119.76      6.71 o 
  -3 -11   2      207.78      196.79      8.89 o 
  -2 -11   2      147.11      160.95      6.92 o 
  -1 -11   2       63.11       58.11      3.12 o 
   0 -11   2      568.25      632.59     20.58 o 
   1 -11   2     1169.07     1242.41     35.58 o 
   2 -11   2       73.64       89.42      8.01 o 
   3 -11   2     1113.47     1147.72     58.79 o 
   4 -11   2      166.23      139.44     19.11 o 
   5 -11   2        2.88        4.15      2.65 o 
   6 -11   2       78.22       75.04     10.41 o 
  -7 -10   2       84.20       91.53     15.27 o 
  -6 -10   2      151.82      128.11     20.37 o 
  -5 -10   2      494.54      478.63     30.42 o 
  -4 -10   2      179.21      186.33      9.45 o 
  -3 -10   2      110.91      107.74      4.78 o 
  -2 -10   2      325.25      359.58     14.22 o 
  -1 -10   2       29.15       35.98      2.68 o 
   0 -10   2      662.87      654.53     14.57 o 
   1 -10   2     1262.77     1300.57     37.12 o 
   3 -10   2      789.23      821.81     26.15 o 
   4 -10   2      832.07      908.70     48.11 o 
   5 -10   2      115.57      114.94     14.08 o 
   6 -10   2       19.65        5.69      6.50 o 
  -7  -9   2       27.38       18.91      8.37 o 
  -6  -9   2      474.47      457.98     46.34 o 
  -5  -9   2       45.46       36.26      6.82 o 
  -4  -9   2       31.68       33.31      2.55 o 
  -3  -9   2       75.18       80.00      3.90 o 
  -2  -9   2      283.40      322.76     13.09 o 
  -1  -9   2      748.20      746.22     31.49 o 
   0  -9   2      140.15      150.16      6.37 o 
   1  -9   2     1710.50     1607.62     63.69 o 
   2  -9   2        2.61        5.30      6.37 o 
   3  -9   2       27.73        5.94      3.37 o 
   4  -9   2      581.93      499.74     31.47 o 
   5  -9   2      222.94      233.76     15.89 o 
  -7  -8   2      340.50      372.89     45.81 o 
  -6  -8   2        6.82        6.56      3.47 o 
  -5  -8   2      319.02      343.29     22.46 o 
  -4  -8   2     1131.16     1124.62     49.76 o 
  -3  -8   2       67.38       64.29      3.64 o 
  -2  -8   2      344.36      407.18     16.00 o 
  -1  -8   2      674.13      718.83     16.08 o 
   0  -8   2     3474.17     3199.29     65.42 o 
   1  -8   2      850.42      909.25     39.90 o 
   2  -8   2        3.56        3.33      0.68 o 
   3  -8   2      513.97      490.77     39.72 o 
   4  -8   2      570.61      581.18     47.42 o 
   5  -8   2      220.89      230.05     19.21 o 
   6  -8   2       14.86       14.48     12.87 o 
  -7  -7   2       19.32       21.87      7.24 o 
  -6  -7   2       92.96      111.78     13.50 o 
  -5  -7   2      326.26      307.87     19.90 o 
  -4  -7   2        0.12        4.07      2.79 o 
  -3  -7   2       40.37       33.08      2.65 o 
  -2  -7   2     1356.26     1244.49     28.10 o 
  -1  -7   2     1366.97     1209.76     26.67 o 
   0  -7   2     2527.78     2552.03     49.07 o 
   1  -7   2      103.47       96.40      2.66 o 
   2  -7   2     1405.96     1497.04     35.63 o 
   3  -7   2      153.93      172.56     16.95 o 
   4  -7   2     1854.44     1695.18    111.87 o 
   5  -7   2      444.31      448.18     36.77 o 
   6  -7   2       29.74       16.24     15.39 o 
  -7  -6   2       22.47       18.18      8.77 o 
  -6  -6   2       10.16        9.95      3.90 o 
  -5  -6   2      316.02      303.79     16.18 o 
  -4  -6   2      736.03      752.40     36.80 o 
  -3  -6   2     1460.67     1551.53     29.63 o 
  -2  -6   2     2851.80     2969.39     39.54 o 
  -1  -6   2     1773.19     1593.62     25.42 o 
   0  -6   2     1055.63      926.83     15.40 o 
   1  -6   2      266.85      254.25      4.48 o 
   2  -6   2      717.57      737.06     20.58 o 
   3  -6   2      754.92      759.19     16.76 o 
   4  -6   2      135.59      161.23     54.42 o 
   5  -6   2      493.23      443.45     50.81 o 
  -7  -5   2       41.26       56.40     16.79 o 
  -6  -5   2       36.55       40.51     10.43 o 
  -5  -5   2       51.56       55.11      6.88 o 
  -4  -5   2      454.40      436.49     15.84 o 
  -3  -5   2      109.17      129.69     11.91 o 
  -2  -5   2       52.22       48.46      2.86 o 
  -1  -5   2      415.71      448.16     11.99 o 
   0  -5   2     1873.01     1594.54     25.33 o 
   1  -5   2     3525.57     3134.29     44.86 o 
   2  -5   2      745.62      790.42     19.53 o 
   3  -5   2      496.47      507.15     21.83 o 
   4  -5   2      308.23      314.80     40.25 o 
   5  -5   2      424.83      427.08     49.26 o 
  -7  -4   2       15.77       14.69      4.06 o 
  -6  -4   2        8.83        8.30      3.76 o 
  -5  -4   2      178.33      196.82     12.43 o 
  -4  -4   2      376.09      366.61     13.67 o 
  -3  -4   2     2066.58     2067.23     47.64 o 
  -2  -4   2     1134.70     1017.40     26.41 o 
  -1  -4   2      237.48      249.91      5.37 o 
   0  -4   2      157.20      135.85      3.55 o 
   1  -4   2     1993.77     1971.85     42.05 o 
   2  -4   2     1511.46     1557.67     36.44 o 
   3  -4   2       15.21       37.59      8.51 o 
   4  -4   2     1156.65     1282.22     76.72 o 
   5  -4   2      605.86      574.49     65.09 o 
  -7  -3   2      100.55       86.29      9.38 o 
  -6  -3   2       43.34       41.90     12.60 o 
  -5  -3   2      525.29      525.73     34.38 o 
  -4  -3   2      231.11      237.29      9.30 o 
  -3  -3   2      337.60      398.48     20.32 o 
  -2  -3   2      374.25      343.11      7.14 o 
  -1  -3   2      907.79      893.90     22.71 o 
   0  -3   2     1826.19     1671.73     22.97 o 
   1  -3   2       63.96       61.95      4.83 o 
   2  -3   2       68.55       62.83      4.96 o 
   3  -3   2     2656.74     2583.12     67.37 o 
   5  -3   2       17.21       20.61      7.41 o 
  -7  -2   2      197.68      219.30     22.48 o 
  -6  -2   2        7.88        4.50      4.43 o 
  -5  -2   2      103.67      106.60     17.74 o 
  -4  -2   2       93.25       95.01      6.47 o 
  -3  -2   2      107.73      101.32      6.77 o 
  -2  -2   2      293.46      299.46      9.26 o 
  -1  -2   2     1859.32     1694.05     28.21 o 
   0  -2   2     6291.97     5951.01     79.47 o 
   1  -2   2     2295.31     2144.17     29.20 o 
   2  -2   2        3.62        2.44      0.84 o 
   3  -2   2      193.47      205.95     10.78 o 
   4  -2   2      242.93      248.63     18.65 o 
   5  -2   2      265.87      277.94     32.19 o 
  -7  -1   2       39.81       46.64     11.46 o 
  -6  -1   2      110.95      116.27     12.11 o 
  -5  -1   2        3.52        6.24      3.78 o 
  -4  -1   2      247.55      270.17     13.22 o 
  -3  -1   2     1257.75     1266.86     25.48 o 
  -2  -1   2      760.71      772.06     17.26 o 
  -1  -1   2     2677.43     2330.95     39.24 o 
   0  -1   2     1689.17     1515.76     24.60 o 
   1  -1   2     1975.98     1942.48     26.53 o 
   2  -1   2      757.42      794.66     18.85 o 
   3  -1   2      353.52      393.50     17.96 o 
   4  -1   2      687.46      696.30     49.11 o 
   5  -1   2      466.17      505.28     57.43 o 
  -7   0   2        0.01        5.36      3.33 o 
  -6   0   2       16.52       14.25      6.24 o 
  -5   0   2       35.50       29.90      7.01 o 
  -4   0   2      658.49      647.76     18.87 o 
  -3   0   2      615.18      613.83     19.53 o 
  -2   0   2     1769.09     1759.79     57.23 o 
  -1   0   2     2150.42     1929.00     26.25 o 
   0   0   2      444.83      425.78      6.47 o 
   1   0   2      152.39      153.52     14.95 o 
   2   0   2       48.85       40.74      4.34 o 
   3   0   2     1303.23     1280.14     88.15 o 
   4   0   2     1231.56     1429.34    126.16 o 
   5   0   2      279.34      320.84     37.00 o 
  -7   1   2       40.35       39.77     13.31 o 
  -6   1   2      111.10      121.43     11.46 o 
  -5   1   2        3.67        4.63      3.34 o 
  -4   1   2      247.90      274.94     12.25 o 
  -3   1   2     1260.13     1329.54     38.14 o 
  -2   1   2      753.70      771.39     17.11 o 
  -1   1   2     2689.66     2375.27     37.23 o 
   0   1   2     1720.52     1529.16     25.46 o 
   1   1   2     1957.00     1926.02     28.23 o 
   2   1   2      744.20      766.66     14.13 o 
   3   1   2      354.10      351.15     15.32 o 
   4   1   2      693.15      783.16     69.45 o 
  -7   2   2      199.32      222.54     22.19 o 
  -6   2   2        6.94        7.58      3.20 o 
  -5   2   2      105.12      100.45     11.24 o 
  -4   2   2       93.10       92.23      7.47 o 
  -3   2   2      108.31       99.32     10.84 o 
  -2   2   2      302.60      330.28     29.69 o 
  -1   2   2     1870.57     1637.10     55.53 o 
   0   2   2     6276.90     6101.72     81.47 o 
   1   2   2     2329.89     2096.40     41.17 o 
   2   2   2        3.04        3.29      1.13 o 
   3   2   2      191.11      195.29     16.04 o 
   4   2   2      237.08      250.35     12.55 o 
  -7   3   2      100.02       89.31      9.40 o 
  -6   3   2       42.36       45.41      5.46 o 
  -5   3   2      524.27      530.92     33.73 o 
  -4   3   2      225.41      221.32      9.41 o 
  -3   3   2      321.30      416.96     36.83 o 
  -2   3   2      362.56      342.30      9.17 o 
  -1   3   2      890.27      859.22     27.37 o 
   0   3   2     1845.05     1753.21     33.46 o 
   1   3   2       63.36       57.62      3.29 o 
   2   3   2       67.77       67.03      6.78 o 
   3   3   2     2649.48     2709.79     61.63 o 
   4   3   2      408.49      451.00     27.05 o 
  -7   4   2       15.34       13.24      4.51 o 
  -6   4   2        9.53        3.27      3.47 o 
  -5   4   2      181.57      177.96     17.47 o 
  -4   4   2      380.16      347.55     15.78 o 
  -3   4   2     2079.55     2181.55     87.18 o 
  -2   4   2     1129.89     1082.98     26.73 o 
  -1   4   2      247.11      257.51      5.86 o 
   0   4   2      162.51      145.95      6.33 o 
   1   4   2     1964.46     1854.71     32.82 o 
   2   4   2     1486.75     1535.10     60.77 o 
   3   4   2       17.90       36.23     11.99 o 
   4   4   2     1167.69     1255.29     73.01 o 
  -7   5   2       41.41       36.34     13.57 o 
  -6   5   2       37.60       31.37     15.24 o 
  -5   5   2       55.13       52.33      7.61 o 
  -4   5   2      447.41      454.95     22.98 o 
  -3   5   2      104.81      165.46     16.19 o 
  -2   5   2       56.49       49.98      3.04 o 
  -1   5   2      419.80      465.19     12.59 o 
   0   5   2     1849.99     1652.68     26.35 o 
   1   5   2     3525.19     3332.85     47.55 o 
   2   5   2      763.15      827.92     24.12 o 
   3   5   2      496.13      493.01     11.29 o 
   4   5   2      299.96      310.04     18.72 o 
  -7   6   2       20.97       21.46      7.30 o 
  -6   6   2        9.19        5.46      3.02 o 
  -5   6   2      305.68      285.08     19.00 o 
  -4   6   2      732.01      741.55     28.86 o 
  -3   6   2     1467.85     1611.14     69.29 o 
  -2   6   2     2816.03     2839.94     57.75 o 
  -1   6   2     1806.16     1650.13     35.36 o 
   0   6   2     1058.80      936.57     18.30 o 
   1   6   2      285.01      284.82      5.74 o 
   2   6   2      735.53      745.35     23.44 o 
   3   6   2      752.84      736.10     23.55 o 
   4   6   2      133.84      168.27     24.04 o 
  -7   7   2       18.96       16.95      5.78 o 
  -6   7   2       94.68      109.54     16.12 o 
  -5   7   2      332.15      352.63     24.28 o 
  -4   7   2        0.08        8.92     24.66 o 
  -3   7   2       46.89       43.22     12.66 o 
  -2   7   2     1372.40     1289.23     36.69 o 
  -1   7   2     1379.22     1256.80     35.17 o 
   0   7   2     2526.60     2587.99     40.55 o 
   1   7   2      107.95      108.90      4.09 o 
   2   7   2     1396.23     1409.14    105.29 o 
   3   7   2      155.38      145.04      8.11 o 
  -6   8   2        7.67        4.37      3.72 o 
  -5   8   2      322.12      337.36     27.23 o 
  -4   8   2     1137.49     1201.16     74.97 o 
  -3   8   2       70.54       65.38      7.69 o 
  -2   8   2      329.92      362.25     32.68 o 
  -1   8   2      666.69      672.64     15.29 o 
   0   8   2     3471.34     3148.65     62.84 o 
   1   8   2      831.77      887.09     18.90 o 
   2   8   2        4.13        3.75      1.16 o 
   3   8   2      508.70      502.78     22.52 o 
  -6   9   2      468.80      463.33     65.79 o 
  -5   9   2       42.34       39.38      8.92 o 
  -4   9   2       29.84       36.39      6.25 o 
  -3   9   2       73.97       74.68      8.73 o 
  -2   9   2      297.09      343.83     30.65 o 
  -1   9   2      726.08      750.51     13.21 o 
   0   9   2      136.92      171.34      4.26 o 
   1   9   2     1722.96     1710.09     98.07 o 
   2   9   2        1.72        4.03      2.24 o 
   3   9   2       28.37       57.16     23.03 o 
  -6  10   2      152.81      160.99     23.15 o 
  -5  10   2      482.80      505.58     38.36 o 
  -4  10   2      175.37      189.17     16.43 o 
  -3  10   2      108.46      103.99     10.16 o 
  -2  10   2      342.28      388.54     34.93 o 
  -1  10   2       30.94       41.31      3.76 o 
   0  10   2      658.36      690.88     13.29 o 
   1  10   2     1287.38     1162.80    118.33 o 
   2  10   2      337.87      382.29     21.51 o 
   3  10   2      793.36      887.50     48.50 o 
  -6  11   2       16.06       14.48      5.02 o 
  -5  11   2      440.77      451.67     52.34 o 
  -4  11   2      122.79      127.29     11.95 o 
  -3  11   2      203.48      183.85     18.53 o 
  -2  11   2      147.28      229.17     20.83 o 
  -1  11   2       67.58       62.00      4.46 o 
   0  11   2      573.03      611.73     13.54 o 
   1  11   2     1147.37     1219.22     50.24 o 
   2  11   2       80.37       72.40      8.68 o 
   3  11   2     1117.90     1128.37     60.14 o 
  -5  12   2       59.82       41.69     16.91 o 
  -4  12   2      162.98      160.54     16.79 o 
  -3  12   2        2.26        1.55      0.94 o 
  -2  12   2      745.01      714.65     31.27 o 
  -1  12   2     1402.22     1482.15     59.35 o 
   0  12   2      505.95      478.27     29.45 o 
   1  12   2      291.44      236.63     15.53 o 
   2  12   2      238.32      221.67     20.82 o 
   3  12   2       22.53       27.07     12.72 o 
  -5  13   2       12.95       13.93      5.60 o 
  -4  13   2      295.13      292.00     31.53 o 
  -3  13   2       35.12       28.31      8.43 o 
  -2  13   2      562.82      593.14     26.41 o 
  -1  13   2       65.76       64.45      7.03 o 
   0  13   2     1767.13     1646.99     51.10 o 
   1  13   2      676.90      651.41     28.00 o 
   2  13   2      391.49      376.90     16.45 o 
   3  13   2      358.70      370.88     33.98 o 
  -5  14   2       28.92       20.49      6.57 o 
  -4  14   2      819.57      812.59     34.53 o 
  -3  14   2     1647.56     1851.84     96.99 o 
  -2  14   2      577.55      655.13     29.17 o 
  -1  14   2     1273.95     1309.65     53.09 o 
   0  14   2      472.96      571.30     49.92 o 
   1  14   2       37.57       31.73     11.34 o 
   2  14   2       51.20       51.75     17.64 o 
   3  14   2      318.17      304.17     44.01 o 
  -5  15   2       91.78       91.81     18.15 o 
  -4  15   2      498.58      540.24     34.22 o 
  -3  15   2      658.55      734.24     39.60 o 
  -2  15   2       48.65       46.37      9.99 o 
  -1  15   2      222.54      223.49     25.51 o 
   0  15   2       25.74       34.58      6.67 o 
   1  15   2      188.97      211.08     20.55 o 
   2  15   2      305.49      306.05     13.97 o 
   3  15   2      753.48      775.38     48.31 o 
  -4  16   2       51.56       31.70      7.75 o 
  -3  16   2      238.69      238.42     29.44 o 
  -2  16   2      156.96      166.94     16.86 o 
  -1  16   2     1009.47     1112.31     48.67 o 
   0  16   2     2479.91     2473.71    105.66 o 
   1  16   2      542.71      530.84     22.26 o 
   2  16   2      126.68      141.81     10.01 o 
   3  16   2      317.14      320.56     25.15 o 
  -4  17   2       82.01       85.93      8.39 o 
  -3  17   2      196.04      203.85     25.51 o 
  -2  17   2       24.86       26.22     10.47 o 
  -1  17   2      278.04      301.65     13.44 o 
   0  17   2      958.67     1006.61     45.66 o 
   1  17   2      464.66      473.95     19.79 o 
   2  17   2       58.80       64.94     24.18 o 
   3  17   2     1318.20     1482.97     89.36 o 
  -4  18   2      508.13      542.35     40.82 o 
  -3  18   2      703.67      690.96     41.30 o 
  -2  18   2      817.69      907.68     47.90 o 
  -1  18   2        0.95        0.53      0.87 o 
   0  18   2       67.70       63.72     11.51 o 
   1  18   2      117.01      128.62     17.24 o 
   2  18   2      767.26      750.77     67.38 o 
   3  18   2       28.45       31.67     13.55 o 
  -4  19   2      244.35      238.91     27.20 o 
  -3  19   2      556.14      580.93     34.95 o 
  -2  19   2      153.55      174.40     24.26 o 
  -1  19   2      238.90      255.05     12.44 o 
   1  19   2     1079.73     1050.63     56.91 o 
   3  19   2      116.95      133.97     18.54 o 
  -3  20   2       21.09       20.42      5.78 o 
  -2  20   2      706.86      777.46     69.27 o 
  -1  20   2     2189.73     2386.31    283.50 o 
   1  20   2      664.17      662.83     59.84 o 
   2  20   2       22.28       25.62      9.54 o 
   3  20   2       61.49       59.85     21.64 o 
  -3  21   2       93.26      104.83     15.47 o 
  -2  21   2      659.47      745.46     44.63 o 
  -1  21   2      779.06      700.75     62.79 o 
   1  21   2       86.32       86.00     31.30 o 
   2  21   2      170.45      170.40     31.06 o 
   3  21   2      633.91      667.90     76.18 o 
  -3  22   2      490.62      543.61     58.11 o 
  -2  22   2      206.33      197.58     36.01 o 
  -1  22   2      225.55      214.56     28.23 o 
   0  22   2      343.22      364.79     40.35 o 
   1  22   2      149.24      136.26     20.43 o 
   2  22   2      664.08      697.89     63.64 o 
   3  22   2      144.77      108.19     48.90 o 
  -3  23   2       28.35       25.87      7.75 o 
  -2  23   2      849.29      872.70     77.62 o 
  -1  23   2      158.13      162.36     24.03 o 
   1  23   2      453.37      519.85     33.29 o 
   2  23   2      653.09      701.89     75.55 o 
  -3  24   2        0.33        1.85      2.74 o 
  -2  24   2       36.17       33.93     13.60 o 
  -1  24   2      765.43      749.92     45.41 o 
   0  24   2       58.33       61.13     10.20 o 
   1  24   2      449.98      465.11     43.24 o 
   2  24   2      235.79      283.03     33.93 o 
  -3  25   2      235.13      266.13     30.93 o 
  -2  25   2      304.82      298.89     32.79 o 
  -1  25   2      303.66      371.91     34.44 o 
   0  25   2       13.05       11.74      3.39 o 
   1  25   2      293.53      349.62     38.78 o 
   2  25   2      171.81      160.88     20.98 o 
  -2  26   2      133.85      139.99     27.61 o 
  -1  26   2      111.43      125.65     19.30 o 
   0  26   2       13.94       10.68      7.04 o 
   1  26   2       74.27       73.27     24.55 o 
   2  26   2       63.31       68.64     24.88 o 
  -2  27   2       17.48       16.80      8.62 o 
  -1  27   2      205.08      204.82     29.33 o 
   0  27   2      599.28      706.73     80.41 o 
   1  27   2       51.44       52.64     27.05 o 
   2  27   2       86.12       86.19     11.42 o 
  -2  28   2       26.64       20.27     11.78 o 
  -1  28   2       98.28      130.33     24.92 o 
   0  28   2      196.11      190.00     27.74 o 
   1  28   2       68.70       75.79     16.86 o 
   2  28   2       17.53       14.71      7.11 o 
  -2  29   2       66.10       55.64     19.03 o 
  -1  29   2      171.28      176.46     21.20 o 
   0  29   2       60.95       74.20     26.86 o 
   1  29   2      176.42      196.40     23.82 o 
  -2  30   2       43.43       34.19     14.99 o 
  -1  30   2      623.99      749.33     15.20 o 
   0  30   2      166.79      229.84     31.01 o 
   1  30   2      360.08      419.17     64.40 o 
  -2  31   2       89.32       86.76     16.24 o 
  -1  31   2       18.19       17.29      8.24 o 
   0  31   2      238.36      268.50     38.93 o 
   1  31   2       94.05      118.96     18.95 o 
  -1  32   2       10.36       12.45      5.72 o 
   0  32   2       74.02       63.70     23.43 o 
  -1  33   2       26.99       25.88      9.29 o 
   0  33   2      365.49      454.14     61.68 o 
  -1  34   2      144.32      147.78     29.76 o 
  -1 -36   3      164.10      173.32     21.90 o 
   0 -36   3      151.77      137.93     28.06 o 
  -2 -35   3       35.99       26.01     10.51 o 
  -1 -35   3       88.39       63.51     17.69 o 
   0 -35   3       78.60       82.74     24.02 o 
   1 -35   3      106.73       88.97     24.68 o 
  -2 -34   3       98.38       95.54     14.17 o 
  -1 -34   3       26.46       16.13      5.97 o 
   0 -34   3       30.04       27.60      7.78 o 
   1 -34   3       29.88       18.60     10.25 o 
   2 -34   3       39.25       32.28     10.64 o 
  -3 -33   3       26.66       19.05      4.97 o 
  -2 -33   3      172.48      198.89     18.89 o 
  -1 -33   3      306.03      331.91     26.65 o 
   0 -33   3       14.28       14.78      3.88 o 
   1 -33   3       88.99       83.32     17.35 o 
   2 -33   3        8.48        6.11      4.69 o 
  -3 -32   3       33.53       20.50      5.44 o 
  -2 -32   3       56.10       38.11     10.21 o 
  -1 -32   3       25.06       25.72      5.88 o 
   0 -32   3      111.73       99.16     18.58 o 
   1 -32   3        3.07        2.79      2.95 o 
   2 -32   3      138.34      140.80     24.71 o 
  -4 -31   3       85.76       92.55     13.16 o 
  -3 -31   3      354.11      408.88     19.47 o 
  -2 -31   3       72.66       72.23     11.12 o 
  -1 -31   3      100.82      102.77     12.41 o 
   0 -31   3      146.92      173.01     16.97 o 
   1 -31   3       39.58       40.00     10.52 o 
   2 -31   3       28.24       28.76     13.98 o 
   3 -31   3       46.38       41.48     11.53 o 
  -4 -30   3       23.85       17.33      6.56 o 
  -3 -30   3      217.79      248.34     17.94 o 
  -2 -30   3      105.46      114.53     12.94 o 
  -1 -30   3      159.36      173.78     20.42 o 
   0 -30   3       84.94       77.76     18.15 o 
   1 -30   3       11.89       12.29      4.51 o 
   2 -30   3       26.51       14.42     10.74 o 
   3 -30   3        7.16        4.66      2.76 o 
  -4 -29   3       80.04       96.08     10.94 o 
  -3 -29   3       24.98       20.38      3.83 o 
  -2 -29   3      107.57      106.32     14.41 o 
  -1 -29   3       80.52       86.85     12.36 o 
   0 -29   3      212.93      246.57     18.72 o 
   1 -29   3       46.68       54.16     13.05 o 
   2 -29   3        6.02        4.28      3.29 o 
   3 -29   3      260.45      314.81     32.63 o 
  -4 -28   3       54.22       61.53     10.22 o 
  -3 -28   3       58.74       48.55      9.04 o 
  -2 -28   3      188.92      230.80     16.26 o 
  -1 -28   3       27.52       20.47      4.24 o 
   0 -28   3      575.12      638.94     42.69 o 
   1 -28   3       40.38       28.70      7.42 o 
   2 -28   3        6.93       -3.48      5.80 o 
   3 -28   3       54.73       29.77     17.67 o 
  -5 -27   3        6.67        2.27      2.48 o 
  -4 -27   3        2.65        0.90      2.13 o 
  -3 -27   3       54.11       54.83      9.03 o 
  -2 -27   3       57.80       56.11      8.62 o 
  -1 -27   3       90.72       87.23     12.00 o 
   0 -27   3      158.95      154.67     15.48 o 
   1 -27   3       46.66       36.61      8.13 o 
   2 -27   3       52.68       40.07     15.15 o 
   3 -27   3      111.24      127.92     29.92 o 
   4 -27   3      326.76      371.20     42.83 o 
  -5 -26   3       11.43       11.28      4.18 o 
  -4 -26   3       91.44       87.02     13.03 o 
  -3 -26   3       31.77       26.66      6.24 o 
  -2 -26   3      114.45      121.18     10.60 o 
  -1 -26   3       68.13       59.51     11.69 o 
   0 -26   3      365.30      405.03     29.12 o 
   1 -26   3       23.40       24.06      7.46 o 
   2 -26   3      274.80      310.93     38.78 o 
   3 -26   3      114.29      149.09     27.86 o 
   4 -26   3       10.85       10.21      8.92 o 
  -5 -25   3        0.74        1.95      1.85 o 
  -4 -25   3       77.32       73.04     14.95 o 
  -3 -25   3      202.90      197.22     13.29 o 
  -2 -25   3      166.34      175.26     13.51 o 
  -1 -25   3      110.42      128.86     13.12 o 
   0 -25   3      167.37      144.61     13.74 o 
   1 -25   3      113.90      120.96     24.94 o 
   2 -25   3        4.36       11.43     10.58 o 
   3 -25   3        4.37        5.82      7.81 o 
   4 -25   3       60.26       57.88     20.47 o 
  -5 -24   3       94.86       81.07      9.78 o 
  -4 -24   3       97.86       84.01     11.27 o 
  -3 -24   3      354.09      404.72     25.30 o 
  -2 -24   3      433.68      480.49     27.13 o 
  -1 -24   3        6.80        1.90      1.80 o 
   0 -24   3       73.08       71.21      8.81 o 
   1 -24   3       84.66       71.71     17.13 o 
   2 -24   3       53.02       30.73     13.45 o 
   3 -24   3       12.95       10.82      7.33 o 
   4 -24   3       12.79       11.45      4.00 o 
  -5 -23   3       19.49       17.62      3.95 o 
  -4 -23   3       63.42       49.29     10.89 o 
  -3 -23   3       23.08       16.31      4.74 o 
  -2 -23   3      594.72      656.52     30.68 o 
  -1 -23   3     1018.35     1141.84     71.90 o 
   0 -23   3      421.58      472.14     25.71 o 
   1 -23   3       37.82       25.23      9.97 o 
   2 -23   3       65.96       68.46     29.39 o 
   3 -23   3       31.19       30.14     12.76 o 
   4 -23   3      181.93      205.96     21.36 o 
  -5 -22   3      194.54      216.90     19.03 o 
  -4 -22   3       82.91       80.90     10.34 o 
  -3 -22   3       11.31       11.88      2.47 o 
  -2 -22   3       23.34       17.29      5.17 o 
  -1 -22   3      330.61      289.19     32.43 o 
   0 -22   3      331.12      326.67     13.76 o 
   1 -22   3      513.95      507.32     52.02 o 
   2 -22   3       30.90       17.38     15.49 o 
   3 -22   3      382.11      380.76     56.24 o 
   4 -22   3        6.71        1.20      3.55 o 
   5 -22   3      103.89      102.76     15.08 o 
  -6 -21   3        5.19        5.06      3.07 o 
  -5 -21   3      143.17      149.44     15.35 o 
  -4 -21   3      326.63      355.73     24.75 o 
  -3 -21   3       37.81       37.53      4.70 o 
  -2 -21   3      308.14      340.40     11.61 o 
  -1 -21   3      347.01      345.54     24.79 o 
   0 -21   3      284.80      281.08     28.26 o 
   3 -21   3      116.26      109.79     25.32 o 
   4 -21   3       14.69       13.91      3.37 o 
   5 -21   3        3.07        2.98      4.00 o 
  -6 -20   3       41.85       35.88     12.49 o 
  -5 -20   3       51.34       36.92      9.38 o 
  -4 -20   3       29.22       20.95      5.11 o 
  -3 -20   3      467.78      485.01     22.98 o 
  -2 -20   3       34.34       35.25      6.79 o 
  -1 -20   3     1389.41     1499.43     94.66 o 
   0 -20   3      821.95      797.45     62.44 o 
   1 -20   3       78.40       69.45      8.97 o 
   2 -20   3      128.86      120.76     12.75 o 
   3 -20   3      167.98      146.79     29.62 o 
   4 -20   3       30.50       34.01     10.64 o 
   5 -20   3       65.96       69.23     18.76 o 
  -6 -19   3       23.85       19.27      7.57 o 
  -5 -19   3       46.68       34.54      8.05 o 
  -4 -19   3       20.74       19.25      5.11 o 
  -3 -19   3      545.02      581.44     26.90 o 
  -2 -19   3      732.99      824.50     38.11 o 
  -1 -19   3      660.55      667.03     33.57 o 
   0 -19   3      233.29      224.74     20.85 o 
   1 -19   3      129.86      131.51     11.40 o 
   2 -19   3       23.22       19.70      9.87 o 
   3 -19   3       71.43       68.50     30.91 o 
   4 -19   3      232.97      262.71     40.14 o 
   5 -19   3       45.42       35.00     11.39 o 
  -6 -18   3       28.42       24.63      9.83 o 
  -5 -18   3       97.81       92.44     12.70 o 
  -4 -18   3      575.23      589.24     33.88 o 
  -3 -18   3        1.07        2.73      2.34 o 
  -2 -18   3      140.26      144.27     11.62 o 
  -1 -18   3       70.39       85.01     34.65 o 
   0 -18   3      939.38     1019.24     38.93 o 
   1 -18   3      509.21      503.47     33.30 o 
   2 -18   3      340.51      321.53     14.82 o 
   5 -18   3       36.37       34.07     11.05 o 
  -6 -17   3       33.69       33.41      8.94 o 
  -5 -17   3      187.34      182.80     13.53 o 
  -4 -17   3      368.75      361.03     21.22 o 
  -3 -17   3      481.53      466.58     17.26 o 
  -2 -17   3      119.72      119.02      5.28 o 
  -1 -17   3     1764.62     1744.67     63.37 o 
   0 -17   3      575.88      620.58     32.88 o 
   1 -17   3      605.69      629.73     32.32 o 
   2 -17   3      987.44      878.13     51.12 o 
   5 -17   3       31.46       33.17      9.84 o 
  -6 -16   3      141.52      166.82     17.89 o 
  -5 -16   3       63.63       54.74     11.57 o 
  -4 -16   3      236.60      253.56     16.84 o 
  -3 -16   3      245.00      247.51     16.03 o 
  -2 -16   3      299.98      301.31      9.62 o 
   0 -16   3      678.46      741.05     50.69 o 
   1 -16   3      604.88      614.97     16.46 o 
   2 -16   3      561.98      554.75     49.00 o 
  -6 -15   3      275.35      261.70     24.41 o 
  -5 -15   3        8.54        7.46      3.68 o 
  -4 -15   3      652.07      644.31     29.00 o 
  -3 -15   3       83.66       89.18      9.01 o 
  -2 -15   3       28.77       26.01      4.65 o 
  -1 -15   3      391.08      297.66     28.88 o 
   0 -15   3     1854.56     2026.38     85.15 o 
   2 -15   3      215.93      206.90     14.49 o 
   3 -15   3      244.30      238.17     23.23 o 
  -6 -14   3      233.79      263.75     26.49 o 
  -5 -14   3      404.25      438.30     29.75 o 
  -4 -14   3      327.87      302.25     14.71 o 
  -3 -14   3      302.58      329.17     10.65 o 
  -2 -14   3      605.91      691.52     15.87 o 
  -1 -14   3      729.05      769.55     25.38 o 
   0 -14   3     2431.91     1716.40     74.07 o 
   1 -14   3      756.41      707.45     28.28 o 
   2 -14   3      261.07      271.50      8.62 o 
   5 -14   3        0.68        2.93      2.18 o 
  -6 -13   3       18.01       19.91      6.01 o 
  -5 -13   3       64.11       66.15     10.83 o 
  -4 -13   3       55.78       56.12      5.43 o 
  -3 -13   3      120.28      119.23      4.51 o 
  -2 -13   3      684.78      707.71     38.86 o 
   0 -13   3     1213.59     1449.99     62.85 o 
   1 -13   3        1.77        5.92      3.80 o 
   2 -13   3        5.85        7.39      1.93 o 
   5 -13   3       25.02       11.58      7.20 o 
  -7 -12   3       66.94       41.93     26.17 o 
  -6 -12   3       15.47       12.19      2.92 o 
  -5 -12   3       22.35       20.70      5.64 o 
  -4 -12   3       85.90       96.59      8.59 o 
  -3 -12   3      396.74      378.65      9.33 o 
  -2 -12   3      491.23      387.57     19.86 o 
   0 -12   3      987.06     1064.73     44.10 o 
   1 -12   3      421.52      431.73     19.62 o 
   2 -12   3      255.54      268.74     10.33 o 
   3 -12   3      288.45      308.75     21.16 o 
   4 -12   3      104.38      112.39     29.62 o 
   5 -12   3      223.85      250.87     33.15 o 
   6 -12   3      177.51      143.63     30.80 o 
  -7 -11   3       63.31       62.15     14.55 o 
  -6 -11   3      146.48      149.89     14.52 o 
  -5 -11   3       21.43       20.32      6.74 o 
  -4 -11   3      256.37      267.19     10.54 o 
  -3 -11   3      747.11      697.86     13.58 o 
  -1 -11   3      314.88      306.76     27.93 o 
   0 -11   3     1447.91     1447.12     58.78 o 
   1 -11   3      639.30      625.81     19.92 o 
   2 -11   3      200.36      172.33     11.86 o 
   3 -11   3      876.01      915.42     82.11 o 
   4 -11   3      180.79      181.17     22.25 o 
   5 -11   3      236.21      290.92     35.84 o 
   6 -11   3      129.89      103.04     18.04 o 
  -7 -10   3       32.32       26.62     10.34 o 
  -6 -10   3       73.11       80.38     13.26 o 
  -5 -10   3      523.10      525.01     34.68 o 
  -4 -10   3      722.35      788.06     49.62 o 
  -3 -10   3      117.16      131.18      7.92 o 
  -2 -10   3      704.84      694.04     31.55 o 
  -1 -10   3       97.30      137.97     13.96 o 
   0 -10   3     1603.32     1628.72     66.15 o 
   1 -10   3      714.65      710.75     21.10 o 
   3 -10   3      890.32     1000.43     62.80 o 
   5 -10   3      350.05      347.47     35.20 o 
  -7  -9   3       56.95       58.73     15.82 o 
  -6  -9   3      119.94      113.79     20.38 o 
  -5  -9   3       51.16       45.01      8.24 o 
  -4  -9   3       80.47       77.71      9.58 o 
  -3  -9   3      288.07      314.71      7.42 o 
  -2  -9   3     1210.81     1203.22     48.31 o 
   1  -9   3     1399.86     1478.46     59.17 o 
   2  -9   3      155.54      126.45     39.68 o 
   3  -9   3     1063.45     1150.62     92.42 o 
   5  -9   3       23.09       33.28     11.67 o 
  -7  -8   3      117.50      143.57     18.98 o 
  -6  -8   3      311.71      316.23     33.91 o 
  -5  -8   3     1074.60     1085.32     66.79 o 
  -4  -8   3      416.45      522.24     49.45 o 
  -3  -8   3      356.09      366.24      8.94 o 
  -2  -8   3     1291.15     1274.88     36.81 o 
   1  -8   3     1389.93     1434.84     57.42 o 
   2  -8   3      420.54      430.87     19.55 o 
   5  -8   3      263.67      276.94     40.14 o 
  -7  -7   3       44.35       38.73     13.54 o 
  -6  -7   3       54.93       63.46     14.66 o 
  -5  -7   3      302.26      321.73     26.48 o 
  -4  -7   3     1039.57     1025.18     52.80 o 
  -3  -7   3      183.62      157.58      7.93 o 
  -2  -7   3      869.65      853.11     34.42 o 
  -1  -7   3     1026.22     1012.46     28.40 o 
   0  -7   3     2069.01     2175.53     64.36 o 
   1  -7   3     1759.43     1792.38     71.33 o 
   2  -7   3      400.35      459.09     20.36 o 
   3  -7   3      532.08      539.30     47.58 o 
   5  -7   3       24.69       28.14      9.31 o 
  -7  -6   3       65.82       57.40     10.32 o 
  -6  -6   3      154.55      167.75     22.66 o 
  -5  -6   3      317.46      302.12     27.51 o 
  -4  -6   3       63.01       58.60      7.81 o 
  -3  -6   3     1184.92     1138.34     24.59 o 
  -2  -6   3       43.67       42.92      3.31 o 
  -1  -6   3     3353.01     3250.49     85.63 o 
   0  -6   3     1276.03     1303.05     27.68 o 
   1  -6   3     1176.32     1305.84     52.38 o 
   2  -6   3     1003.08     1111.83     62.74 o 
   5  -6   3      532.30      610.87     68.68 o 
  -7  -5   3        6.73        4.35      2.68 o 
  -6  -5   3      105.19      123.69     11.88 o 
  -5  -5   3       64.64       60.39      7.70 o 
  -4  -5   3      323.99      338.60     20.31 o 
  -3  -5   3      291.62      292.37     18.57 o 
  -2  -5   3      173.28      155.29      8.82 o 
  -1  -5   3      445.71      441.27     20.96 o 
   0  -5   3     1885.49     1819.96     43.85 o 
   1  -5   3      159.56      174.77     20.60 o 
   2  -5   3      158.67      142.68     12.42 o 
  -7  -4   3        1.99        2.23      2.22 o 
  -6  -4   3        1.35        2.23      1.63 o 
  -5  -4   3       97.43      103.17     15.35 o 
  -4  -4   3     1230.97     1232.37     67.45 o 
  -3  -4   3      132.77      119.54     10.98 o 
  -2  -4   3      210.07      194.36     10.35 o 
  -1  -4   3      743.77      799.56     12.61 o 
   0  -4   3     2528.45     2383.11     37.43 o 
   1  -4   3      210.34      224.09     15.11 o 
   2  -4   3      808.81      857.89     38.27 o 
   3  -4   3     1445.69     1451.39     74.99 o 
   4  -4   3      835.76      927.26     84.53 o 
  -7  -3   3       31.81       30.11      8.52 o 
  -6  -3   3        2.97        3.60      2.89 o 
  -5  -3   3      317.95      343.40     31.49 o 
  -4  -3   3     1298.93     1282.49     62.75 o 
  -3  -3   3      482.02      560.20     25.38 o 
  -2  -3   3      105.75      119.58      6.65 o 
  -1  -3   3     2330.12     2310.40     33.60 o 
   0  -3   3      235.05      236.79      4.60 o 
   1  -3   3     6933.68     6966.93    136.07 o 
   2  -3   3     1174.60     1291.78     56.69 o 
   3  -3   3     1468.17     1550.94     82.01 o 
   5  -3   3        3.58        8.16      2.14 o 
  -7  -2   3      229.94      237.30     22.58 o 
  -6  -2   3       88.95       81.69      8.42 o 
  -5  -2   3      141.85      141.11     15.22 o 
  -4  -2   3      474.51      464.22     38.67 o 
  -3  -2   3     1169.97     1115.01     33.30 o 
  -2  -2   3     1822.85     1736.01     50.77 o 
  -1  -2   3       11.83       17.60      2.76 o 
   0  -2   3      169.78      155.59      6.09 o 
   1  -2   3     1673.62     1977.81    186.32 o 
   2  -2   3      334.99      338.77     34.39 o 
   3  -2   3      689.61      685.08     36.73 o 
   5  -2   3       51.82       40.75      9.82 o 
  -7  -1   3      147.33      154.31     16.22 o 
  -6  -1   3       48.83       50.64     14.55 o 
  -5  -1   3      146.60      170.77     18.73 o 
  -4  -1   3      503.47      485.45     27.31 o 
  -3  -1   3     2979.20     2871.27    119.87 o 
  -2  -1   3      927.83      931.77     30.54 o 
  -1  -1   3     2220.95     2266.92     31.05 o 
   0  -1   3     1145.20     1148.98     22.45 o 
   1  -1   3      206.10      212.87      6.56 o 
   2  -1   3      170.05      175.73     16.76 o 
   3  -1   3      231.20      257.61     10.90 o 
   5  -1   3       39.20       37.52      6.67 o 
  -7   0   3       10.17        8.62      5.01 o 
  -6   0   3      333.29      335.52     29.15 o 
  -5   0   3      117.11      103.54     11.89 o 
  -4   0   3     2177.75     2072.34    100.27 o 
  -2   0   3      446.66      441.72      9.10 o 
  -1   0   3      334.97      318.50      7.55 o 
   0   0   3     2204.03     2120.16     29.26 o 
   1   0   3     1023.06     1218.28     53.36 o 
   2   0   3     1361.81     1461.38     63.02 o 
   3   0   3       73.72       71.13      4.30 o 
   5   0   3       41.67       55.29      9.53 o 
  -7   1   3      142.09      155.27     15.51 o 
  -6   1   3       50.91       58.68      8.23 o 
  -5   1   3      144.02      173.24     16.73 o 
  -4   1   3      515.73      507.63     35.56 o 
  -3   1   3     3008.98     3009.91    284.24 o 
  -2   1   3      925.87      943.95     43.01 o 
  -1   1   3     2223.43     2179.46     42.58 o 
   0   1   3     1145.36     1149.32     16.32 o 
   1   1   3      200.76      227.65     16.14 o 
   2   1   3      170.75      179.46     12.06 o 
   3   1   3      231.43      278.46     50.18 o 
   5   1   3       41.07       54.22     10.87 o 
  -7   2   3      232.97      259.61     24.32 o 
  -6   2   3       85.45       75.56      6.63 o 
  -5   2   3      142.09      162.61     17.12 o 
  -4   2   3      468.62      444.70     28.85 o 
  -3   2   3     1147.82     1164.03     54.63 o 
  -2   2   3     1796.86     1684.58     47.54 o 
  -1   2   3        7.89       11.73      4.25 o 
   0   2   3      172.96      162.53      4.23 o 
   1   2   3     1689.23     1880.06     38.97 o 
   2   2   3      331.10      374.30     33.61 o 
   3   2   3      688.76      746.35     38.02 o 
  -7   3   3       32.19       22.91     14.18 o 
  -6   3   3        2.68        2.09      1.43 o 
  -5   3   3      319.48      325.56     23.06 o 
  -4   3   3     1299.27     1241.94     65.85 o 
  -2   3   3      110.05      128.52      8.41 o 
  -1   3   3     2300.36     2270.59     94.23 o 
   0   3   3      246.84      258.16      8.18 o 
   1   3   3     6930.96     7168.89    433.37 o 
   2   3   3     1179.38     1281.74     31.95 o 
   3   3   3     1479.62     1608.33     58.74 o 
   4   3   3       79.61       10.23      7.52 o 
  -7   4   3        1.44       -0.11      2.07 o 
  -6   4   3        0.67        0.96      2.88 o 
  -5   4   3       96.92      103.90     13.24 o 
  -4   4   3     1224.32     1212.62     47.46 o 
  -3   4   3      126.35      115.28     15.88 o 
  -2   4   3      214.35      188.76     12.01 o 
  -1   4   3      758.28      788.58     14.14 o 
   0   4   3     2506.81     2467.27     41.26 o 
   1   4   3      213.83      206.51     37.39 o 
   2   4   3      788.01      850.91     21.96 o 
   3   4   3     1441.07     1512.14     56.69 o 
   4   4   3      830.70      853.54     53.78 o 
  -7   5   3        6.42        5.07      4.18 o 
  -6   5   3      100.90      102.97      9.86 o 
  -5   5   3       64.60       62.08     10.67 o 
  -4   5   3      333.83      332.80     19.91 o 
  -3   5   3      301.54      320.26     31.08 o 
  -2   5   3      166.30      155.69     10.37 o 
  -1   5   3      450.88      412.85      8.14 o 
   0   5   3     1903.54     1898.46     32.09 o 
   1   5   3      156.33      157.40     10.24 o 
   2   5   3      160.62      165.79     15.28 o 
   3   5   3      691.41      708.24     28.32 o 
   4   5   3      737.92      805.09     51.05 o 
  -7   6   3       62.85       66.23     12.61 o 
  -6   6   3      160.41      161.00     24.69 o 
  -5   6   3      319.80      248.40     30.30 o 
  -4   6   3       60.25       76.11     25.62 o 
  -3   6   3     1181.29     1210.24     52.86 o 
  -2   6   3       46.19       44.90      3.79 o 
  -1   6   3     3340.54     3172.23     52.72 o 
   0   6   3     1247.24     1270.53     22.08 o 
   1   6   3     1183.10     1325.63     37.82 o 
   2   6   3     1002.89     1052.55     44.88 o 
   3   6   3      224.65      235.28      9.68 o 
   4   6   3       28.18       22.65      9.28 o 
  -7   7   3       45.49       52.12     10.10 o 
  -6   7   3       57.56       52.98      3.90 o 
  -5   7   3      299.49      310.16     35.25 o 
  -4   7   3     1039.09     1181.85    105.48 o 
  -3   7   3      182.22      189.82     21.42 o 
  -2   7   3      865.31      887.67     75.28 o 
  -1   7   3     1038.89     1052.82     18.47 o 
   0   7   3     2104.74     2343.21     53.56 o 
   1   7   3     1738.92     1786.41     50.85 o 
   2   7   3      401.87      461.88     15.66 o 
   3   7   3      536.29      522.03     32.89 o 
   4   7   3      225.78      245.06     38.41 o 
  -7   8   3      118.52      123.95     24.30 o 
  -6   8   3      307.46      284.44     41.64 o 
  -5   8   3     1076.49     1179.04    124.98 o 
  -4   8   3      401.28      420.30     39.72 o 
  -3   8   3      360.26      401.63     21.21 o 
  -2   8   3     1282.99     1309.30     37.32 o 
  -1   8   3      655.82      760.53     22.29 o 
   0   8   3     1409.55     1611.32     45.79 o 
   1   8   3     1377.06     1469.87     41.96 o 
   2   8   3      437.49      435.81     24.53 o 
   3   8   3      714.57      736.60     47.12 o 
   4   8   3      267.48      287.46    104.00 o 
  -6   9   3      121.66       83.94     25.04 o 
  -5   9   3       50.73       55.00      7.05 o 
  -4   9   3       76.69       89.72     25.80 o 
  -3   9   3      274.68      292.39     15.60 o 
  -1   9   3     1160.54     1128.55     43.22 o 
   0   9   3      878.29      905.48     26.42 o 
   1   9   3     1408.45     1455.36     43.23 o 
   2   9   3      151.95      129.72      9.66 o 
   3   9   3     1052.27      837.53     89.61 o 
   4   9   3     1077.29     1175.53    128.89 o 
  -6  10   3       68.91       70.87     10.43 o 
  -5  10   3      520.20      552.66     45.23 o 
  -4  10   3      731.27      799.33     71.98 o 
  -3  10   3      120.05      152.09     19.33 o 
  -2  10   3      701.29      716.91     25.64 o 
  -1  10   3      102.31      109.50      8.43 o 
   0  10   3     1605.58     1593.26    146.13 o 
   1  10   3      726.57      758.71     22.45 o 
   2  10   3     1358.76     1380.70     40.46 o 
   3  10   3      907.96      904.44     82.25 o 
   4  10   3       70.11       69.22     28.98 o 
  -6  11   3      149.63      147.54     18.04 o 
  -5  11   3       18.30        9.22      6.47 o 
  -4  11   3      263.31      261.66     20.60 o 
  -3  11   3      734.64      674.79     28.59 o 
  -2  11   3      178.14      173.63     11.40 o 
  -1  11   3      306.63      318.08     29.64 o 
   0  11   3     1438.32     1586.67     51.77 o 
   1  11   3      646.97      623.16     31.56 o 
   2  11   3      204.76      213.15     19.67 o 
   3  11   3      851.31      832.92     74.42 o 
   4  11   3      179.36      191.93     33.35 o 
  -6  12   3       16.23        8.62      4.51 o 
  -5  12   3       22.02       19.12      5.12 o 
  -4  12   3       89.63      123.18     22.00 o 
  -3  12   3      409.81      409.84     22.53 o 
  -2  12   3      510.42      529.05     17.19 o 
  -1  12   3      661.03      710.75     30.15 o 
   0  12   3      987.82     1007.39     37.27 o 
   1  12   3      417.03      402.26     13.13 o 
   2  12   3      248.25      248.99      9.54 o 
   3  12   3      298.05      297.76     22.49 o 
   4  12   3      106.58      116.75     36.08 o 
  -6  13   3       19.80       23.51      9.49 o 
  -5  13   3       65.38       34.80     11.71 o 
  -4  13   3       55.81       53.23      8.70 o 
  -3  13   3      113.92      144.07     13.70 o 
  -2  13   3      675.97      672.76     30.51 o 
  -1  13   3        7.80       14.07      4.22 o 
   0  13   3     1210.80     1191.18     36.58 o 
   1  13   3        1.29        3.43      1.05 o 
   2  13   3        4.78        6.05      2.81 o 
   3  13   3      347.20      341.78     22.75 o 
   4  13   3      460.46      525.70     60.18 o 
  -5  14   3      401.10      453.99     51.73 o 
  -4  14   3      329.09      348.40     33.24 o 
  -3  14   3      309.98      338.06     21.48 o 
  -2  14   3      607.71      693.98     30.92 o 
  -1  14   3      729.96      780.76     34.94 o 
   1  14   3      752.72      778.90     30.51 o 
   2  14   3      276.05      301.60     29.70 o 
   3  14   3      136.40      135.72     22.24 o 
   4  14   3      107.96      114.49     41.66 o 
  -5  15   3        9.16        9.88      5.13 o 
  -4  15   3      656.17      674.72     63.08 o 
  -3  15   3       77.90       67.76      9.25 o 
  -2  15   3       31.78       24.13      7.41 o 
  -1  15   3      395.05      322.61     29.81 o 
   0  15   3     1844.91     1859.26     79.89 o 
   1  15   3      207.32      210.97     11.12 o 
   2  15   3      214.14      214.68     32.73 o 
   3  15   3      242.29      279.76     27.05 o 
   4  15   3      283.00      321.56     38.59 o 
  -5  16   3       63.47       59.45     10.54 o 
  -4  16   3      230.44      239.44     30.10 o 
  -3  16   3      245.04      229.65     28.67 o 
  -2  16   3      284.69      307.32     20.48 o 
  -1  16   3     1282.41     1447.93     54.37 o 
   0  16   3      688.71      668.41     27.08 o 
   1  16   3      611.73      639.37     39.18 o 
   2  16   3      557.99      591.21     56.03 o 
   3  16   3       95.70      135.66     24.14 o 
   4  16   3      122.36      110.83     37.45 o 
  -4  17   3      363.82      354.73     38.79 o 
  -3  17   3      476.45      501.33     32.21 o 
  -2  17   3      120.95      129.55      8.89 o 
  -1  17   3     1757.47     1914.80     70.79 o 
   0  17   3      572.04      555.73     23.78 o 
   1  17   3      603.26      579.45     33.45 o 
   2  17   3      997.17     1011.80     61.59 o 
   3  17   3       89.25       73.60     10.79 o 
   4  17   3      157.21      158.99     19.11 o 
  -4  18   3      570.80      586.63     67.54 o 
  -3  18   3        1.57        6.33      4.08 o 
  -2  18   3      140.85      126.76     16.29 o 
  -1  18   3       67.85       66.62     15.45 o 
   1  18   3      503.14      475.32     44.08 o 
   2  18   3      328.82      323.90     21.50 o 
   3  18   3        3.58        8.71      3.77 o 
  -4  19   3       23.00       14.08      6.50 o 
  -3  19   3      561.16      635.22     59.14 o 
  -2  19   3      730.74      818.40     73.17 o 
  -1  19   3      662.66      686.04     37.74 o 
   1  19   3      132.53      119.85     24.29 o 
   2  19   3       23.68       16.15      6.10 o 
   3  19   3       69.13       81.29     29.59 o 
  -4  20   3       30.10       28.37     14.66 o 
  -3  20   3      462.66      480.06     45.40 o 
  -2  20   3       36.81       50.58     13.77 o 
  -1  20   3     1380.62     1446.57    129.17 o 
   0  20   3      817.30      872.60     78.45 o 
   1  20   3       77.39       56.29     10.02 o 
   2  20   3      131.32      125.23     26.01 o 
   3  20   3      174.91      178.36     26.36 o 
  -3  21   3       41.28       41.82     14.81 o 
  -2  21   3      306.30      331.27     23.17 o 
   0  21   3      285.11      313.09     31.72 o 
   1  21   3     1222.64     1304.06     86.44 o 
   2  21   3      404.48      405.99     44.42 o 
   3  21   3      120.32      109.19     14.91 o 
  -3  22   3       13.06       17.28      6.99 o 
  -2  22   3       24.88       24.26     10.61 o 
  -1  22   3      334.89      346.90     23.41 o 
   0  22   3      320.74      286.41     20.19 o 
   2  22   3       34.36       32.16     11.09 o 
   3  22   3      377.56      373.19     49.23 o 
  -3  23   3       22.92       20.88      9.44 o 
  -2  23   3      596.02      694.80     62.84 o 
  -1  23   3     1023.68     1253.53    114.47 o 
   0  23   3      429.79      453.58     41.83 o 
   1  23   3       38.32       40.02     12.47 o 
   2  23   3       63.95       76.57     25.14 o 
   3  23   3       31.33       29.70      9.03 o 
  -3  24   3      348.00      388.96     46.01 o 
  -2  24   3      429.70      466.56     50.79 o 
  -1  24   3        6.83        5.79      4.67 o 
   0  24   3       74.93       78.31     12.94 o 
   1  24   3       82.88       84.15     25.23 o 
   2  24   3       52.56       48.52     18.52 o 
   3  24   3       12.35       11.64      5.31 o 
  -3  25   3      200.13      212.97     27.32 o 
  -2  25   3      165.08      155.70     25.76 o 
  -1  25   3      110.27      107.00     22.05 o 
   0  25   3      167.01      161.40     30.81 o 
   1  25   3      123.86      131.54     34.55 o 
   2  25   3        5.84        4.07      6.20 o 
   3  25   3        5.14        4.95      3.59 o 
  -3  26   3       34.75       23.14     14.42 o 
  -1  26   3       67.00       59.61     21.60 o 
   0  26   3      372.80      377.67     46.78 o 
   1  26   3       23.92       32.45     12.65 o 
   3  26   3      113.12      129.50     19.76 o 
  -3  27   3       55.43       68.01     16.90 o 
  -1  27   3       86.35       87.75     19.13 o 
   0  27   3      158.47      164.17     32.05 o 
   1  27   3       45.57       45.47     16.61 o 
   2  27   3       51.29       43.64     12.86 o 
   3  27   3      108.65      116.53     22.18 o 
  -2  28   3      191.71      216.15     32.07 o 
  -1  28   3       26.50       28.59      8.85 o 
   1  28   3       40.53       43.27     18.53 o 
   2  28   3        5.10        6.90      4.38 o 
  -2  29   3      109.39      124.12     22.23 o 
  -1  29   3       84.12      101.69     29.46 o 
   1  29   3       45.90       36.50     10.71 o 
   2  29   3        5.10        6.14      3.32 o 
  -2  30   3      100.55       95.32     26.08 o 
  -1  30   3      160.02      190.34     30.10 o 
   0  30   3       85.60      117.16     28.22 o 
   1  30   3       11.69       17.23      6.66 o 
   2  30   3       25.37       24.47      9.81 o 
  -2  31   3       77.55       73.79     24.70 o 
  -1  31   3      104.47      117.03     31.69 o 
   0  31   3      142.18      185.32     30.32 o 
   1  31   3       42.44       39.02     11.25 o 
   2  31   3       29.02       16.31      6.37 o 
  -2  32   3       55.31       51.27     19.57 o 
  -1  32   3       25.29       36.83      8.84 o 
   0  32   3      118.07      140.58     24.58 o 
   1  32   3        3.78        5.76      5.45 o 
   2  32   3      140.02      166.61     27.96 o 
  -2  33   3      171.74      233.54     23.05 o 
  -1  33   3      308.19      339.98     51.17 o 
   0  33   3       14.28       18.09      5.80 o 
   1  33   3       89.25      114.33     13.55 o 
  -1  34   3       26.30       25.12     12.43 o 
   0  34   3       31.76       10.65      8.98 o 
   1  34   3       29.95       26.60     18.75 o 
  -1  35   3       87.12      100.55     22.41 o 
   0  35   3       77.80      125.20     23.21 o 
   1  35   3      106.92      103.84     18.51 o 
  -1  36   3      162.76      201.77     37.91 o 
   0  36   3      155.91      181.74     30.51 o 
  -1 -35   4       23.03       14.08      5.13 o 
   0 -35   4      335.84      358.36     51.35 o 
  -2 -34   4      193.14      212.89     24.53 o 
  -1 -34   4      130.64      134.41     19.15 o 
   0 -34   4       73.06       52.10     17.75 o 
   1 -34   4       35.16       29.15     15.78 o 
  -2 -33   4       44.42       29.81      8.96 o 
  -1 -33   4       86.83       91.11     17.83 o 
   0 -33   4      204.24      246.18     20.54 o 
   1 -33   4       29.93       27.25      8.81 o 
  -3 -32   4       93.62       85.73     12.82 o 
  -2 -32   4      120.12      104.64     18.66 o 
  -1 -32   4      469.31      541.14     40.46 o 
   0 -32   4       81.25       86.39     23.72 o 
   1 -32   4      169.18      190.02     24.97 o 
   2 -32   4       53.13       45.45     15.36 o 
  -3 -31   4       20.63       18.26      5.69 o 
  -2 -31   4       43.86       42.42      9.82 o 
  -1 -31   4        6.29        7.35      3.37 o 
   0 -31   4      184.99      190.18     18.21 o 
   1 -31   4       92.42      119.45     20.51 o 
   2 -31   4       17.89       14.73      9.83 o 
  -4 -30   4      123.52      135.76     20.14 o 
  -3 -30   4       10.42       10.76      2.84 o 
  -2 -30   4        0.88        1.90      2.64 o 
  -1 -30   4       52.58       51.11     10.01 o 
   0 -30   4       19.30       15.45      6.40 o 
   1 -30   4       17.20       13.31      3.61 o 
   2 -30   4       84.26       87.21     17.25 o 
  -4 -29   4       27.87       19.37      7.03 o 
  -3 -29   4       32.87       30.36      4.75 o 
  -2 -29   4        8.78       14.25      3.33 o 
  -1 -29   4        6.08        4.00      2.35 o 
   0 -29   4      457.17      533.94     18.97 o 
   1 -29   4       71.62       56.32     25.96 o 
   2 -29   4       13.04       11.05      9.82 o 
   3 -29   4      106.35      120.89     23.10 o 
  -4 -28   4       11.54        8.32      2.78 o 
  -3 -28   4       14.54       14.38      3.73 o 
  -2 -28   4      145.85      168.76     15.44 o 
  -1 -28   4      411.34      454.45     40.06 o 
   0 -28   4        4.81        4.91      3.07 o 
   1 -28   4      226.89      276.25     50.53 o 
   2 -28   4       62.93       63.05     31.79 o 
   3 -28   4       28.79       23.14     10.86 o 
  -4 -27   4        1.20        2.61      1.93 o 
  -3 -27   4      172.52      197.86     15.37 o 
  -2 -27   4      170.64      174.23     13.87 o 
  -1 -27   4      192.98      210.59     15.43 o 
   0 -27   4       23.66       16.62      5.58 o 
   1 -27   4      134.79      139.66     32.93 o 
   2 -27   4       89.82       79.43     26.94 o 
   3 -27   4      129.38      156.44     17.33 o 
  -5 -26   4       20.02       15.85      4.39 o 
  -4 -26   4      153.82      181.19     17.88 o 
  -3 -26   4       52.96       56.86      7.86 o 
  -2 -26   4       60.90       57.87      7.78 o 
  -1 -26   4      474.84      495.73     34.81 o 
   0 -26   4        3.19        1.68      2.62 o 
   1 -26   4      296.34      353.14     41.29 o 
   2 -26   4       52.22       35.21     16.88 o 
   3 -26   4        0.16        0.06      6.00 o 
  -5 -25   4       38.98       37.04      9.37 o 
  -4 -25   4       12.94        7.84      2.85 o 
  -3 -25   4       11.45        6.96      2.54 o 
  -2 -25   4       37.47       41.63      7.25 o 
  -1 -25   4       98.68      113.07     17.12 o 
   0 -25   4      859.42      859.32     99.77 o 
   1 -25   4      239.88      226.93     27.48 o 
   2 -25   4      249.69      285.40     43.21 o 
   3 -25   4       54.04       39.66     19.99 o 
   4 -25   4      206.76      224.98     38.00 o 
  -5 -24   4       32.64       26.02      7.16 o 
  -4 -24   4       50.16       46.12      8.83 o 
  -3 -24   4       43.41       33.26      4.42 o 
  -2 -24   4      257.35      295.47     18.73 o 
  -1 -24   4      157.36      157.10     25.78 o 
   0 -24   4       68.88       48.65     20.86 o 
   1 -24   4      139.96      164.89     23.86 o 
   2 -24   4       70.15       64.35     30.79 o 
   3 -24   4      122.77      105.57     19.31 o 
   4 -24   4      165.15      202.30     40.51 o 
  -5 -23   4       70.39       58.38      9.55 o 
  -4 -23   4       22.60       21.00      5.95 o 
  -3 -23   4      317.55      346.91     21.23 o 
  -2 -23   4       87.86       87.59     15.73 o 
  -1 -23   4      124.36       68.10     39.32 o 
   0 -23   4       12.00       12.26      2.46 o 
   1 -23   4      254.12      269.61     28.22 o 
   2 -23   4      111.41      129.82     17.52 o 
   3 -23   4      178.65      192.39     25.14 o 
   4 -23   4       27.16       56.64     12.93 o 
  -5 -22   4       90.25       81.85     14.00 o 
  -4 -22   4       57.65       59.26      9.68 o 
  -3 -22   4       58.94       57.58     10.77 o 
  -2 -22   4      464.93      474.76     28.52 o 
   0 -22   4      175.17      190.60     14.43 o 
   1 -22   4      237.10      219.99     29.74 o 
   2 -22   4       13.50        3.26      6.82 o 
   3 -22   4        2.98        5.56      6.71 o 
  -6 -21   4       35.05       28.49     21.36 o 
  -5 -21   4       16.11       16.68      4.14 o 
  -4 -21   4       57.71       55.28      7.38 o 
  -3 -21   4       37.75       36.24      6.87 o 
  -2 -21   4      732.08      722.55     40.74 o 
  -1 -21   4      546.45      573.53     40.10 o 
   0 -21   4      679.11      723.11     46.61 o 
   1 -21   4       86.07       80.30     12.15 o 
   2 -21   4      141.04      140.09     31.79 o 
   3 -21   4        8.33        6.54     10.81 o 
   4 -21   4       37.75       28.30     16.60 o 
  -6 -20   4       12.90       12.31      4.48 o 
  -5 -20   4      147.77      123.92     14.98 o 
  -4 -20   4      161.20      153.08     14.07 o 
  -3 -20   4      633.19      639.78     36.43 o 
  -2 -20   4     1307.60     1395.58     87.85 o 
  -1 -20   4      129.50      125.55     22.04 o 
   0 -20   4      101.94       80.37     63.93 o 
   1 -20   4       91.82       92.73     18.12 o 
   2 -20   4      326.26      339.93     40.22 o 
   3 -20   4      136.83      122.41     17.59 o 
   4 -20   4      223.86      277.37     41.70 o 
  -6 -19   4        4.12        3.76      2.92 o 
  -5 -19   4      216.64      220.35     18.06 o 
  -4 -19   4       69.15       67.32     10.33 o 
  -3 -19   4      639.17      672.11     37.02 o 
  -2 -19   4      391.52      375.13     17.95 o 
  -1 -19   4       78.28       72.02      8.79 o 
   0 -19   4     2170.95     2347.64    125.44 o 
   1 -19   4      628.99      721.25     41.97 o 
   4 -19   4       90.60       81.38     13.09 o 
   5 -19   4       22.27        8.26      7.69 o 
  -6 -18   4        3.85        2.40      3.47 o 
  -5 -18   4       49.58       46.98     11.03 o 
  -4 -18   4       92.38      100.13     20.35 o 
  -3 -18   4       87.88       88.73      9.94 o 
  -2 -18   4      529.74      482.60     65.87 o 
  -1 -18   4      179.78      182.60     15.45 o 
   0 -18   4      589.40      613.62    140.59 o 
   2 -18   4      434.18      402.50     36.18 o 
   4 -18   4       19.94       21.20     10.47 o 
   5 -18   4      183.82      213.77     28.91 o 
  -6 -17   4        5.72        2.24      3.92 o 
  -5 -17   4       50.02       44.68      5.16 o 
  -4 -17   4      124.26      129.05     23.47 o 
  -3 -17   4      757.39      811.76     32.45 o 
  -2 -17   4      131.63      135.53     17.74 o 
   0 -17   4      802.22      770.07     69.50 o 
   1 -17   4      653.92      629.18     56.67 o 
   2 -17   4      123.56      112.89     17.19 o 
   3 -17   4      189.97      229.66     28.79 o 
   4 -17   4       64.18       50.08      5.67 o 
   5 -17   4       26.86       14.99     11.58 o 
  -6 -16   4        3.97        2.03      2.24 o 
  -5 -16   4       26.10       19.78      4.67 o 
  -4 -16   4     1567.03     1738.39    170.16 o 
  -3 -16   4       24.08       24.47      9.99 o 
  -2 -16   4      464.94      465.87     30.43 o 
   1 -16   4       35.44       32.37     10.90 o 
   2 -16   4      175.64      142.36     21.14 o 
   4 -16   4      141.48      137.78     29.66 o 
   5 -16   4        1.61        3.25      5.14 o 
  -6 -15   4       13.18        9.53      3.56 o 
  -5 -15   4       91.56       75.84      8.64 o 
  -4 -15   4       57.55       44.58     13.48 o 
  -3 -15   4     1892.75     1799.31    129.91 o 
  -2 -15   4      485.33      454.74     34.62 o 
   1 -15   4      345.99      448.82     41.58 o 
   2 -15   4       74.22       51.34     22.23 o 
   5 -15   4       29.17       23.97      8.94 o 
  -6 -14   4        7.48        3.53      3.01 o 
  -5 -14   4      200.49      221.91     21.95 o 
  -4 -14   4     1168.93     1235.01     63.79 o 
  -3 -14   4      670.53      708.83     64.52 o 
  -2 -14   4      105.92       94.76      5.36 o 
   0 -14   4      156.62      158.16     14.33 o 
   2 -14   4      127.45      137.37     28.04 o 
   5 -14   4       59.84       51.29     15.63 o 
  -6 -13   4      248.94      260.29     26.15 o 
  -5 -13   4       33.17       28.05      6.54 o 
  -4 -13   4      231.29      240.76     14.11 o 
  -3 -13   4      346.33      324.61     22.43 o 
  -2 -13   4       24.95       23.55      5.38 o 
  -1 -13   4      501.31      536.07     24.92 o 
   0 -13   4       44.41       53.22      8.06 o 
   2 -13   4      238.24      220.29     19.34 o 
   5 -13   4       68.94       60.68      9.50 o 
  -6 -12   4      179.20      178.30     39.33 o 
  -5 -12   4      212.25      220.68     16.34 o 
  -4 -12   4      617.28      543.33     58.67 o 
  -3 -12   4      757.79      786.12     42.21 o 
  -2 -12   4       50.84       44.71      9.88 o 
  -1 -12   4      419.69      549.81     28.14 o 
   0 -12   4       63.91       75.00     12.85 o 
   2 -12   4      369.81      407.20     37.92 o 
   5 -12   4      217.21      171.68     33.00 o 
  -7 -11   4       33.73       23.56     10.89 o 
  -6 -11   4       53.52       63.27     15.11 o 
  -5 -11   4      232.56      249.83     18.37 o 
  -4 -11   4      153.37      133.14     12.66 o 
  -3 -11   4      351.45      392.83     17.46 o 
  -2 -11   4        1.35        8.79      3.79 o 
  -1 -11   4     1372.03     1364.96     60.29 o 
   0 -11   4      414.67      423.46     21.69 o 
   2 -11   4      207.66      256.69     22.40 o 
   3 -11   4      308.61      302.12     28.78 o 
   4 -11   4      405.72      431.95     50.96 o 
   5 -11   4       66.09      134.35     52.08 o 
  -7 -10   4      270.45      284.13     36.37 o 
  -6 -10   4      367.94      366.50     34.45 o 
  -5 -10   4       14.98        5.76     10.39 o 
  -4 -10   4      148.17      160.16     17.33 o 
  -3 -10   4      278.50      303.81     12.10 o 
  -2 -10   4      105.39      121.10     12.85 o 
  -1 -10   4       63.49       80.54     10.98 o 
   0 -10   4      312.29      332.61     31.00 o 
   1 -10   4        9.90        6.60      5.65 o 
   2 -10   4       54.44       57.96      5.37 o 
   3 -10   4       16.40       19.33      3.60 o 
   4 -10   4      428.22      396.13     46.36 o 
   5 -10   4       59.71       55.73     16.21 o 
  -7  -9   4       76.56       70.17     15.86 o 
  -6  -9   4      281.07      288.52     25.23 o 
  -5  -9   4      285.15      316.14     38.12 o 
  -4  -9   4      572.06      659.52     62.86 o 
  -3  -9   4      453.77      425.76     16.99 o 
  -2  -9   4      170.93      175.96     16.33 o 
  -1  -9   4      387.43      405.00     20.98 o 
   0  -9   4      379.97      410.13     20.20 o 
   2  -9   4       30.69       21.71      3.43 o 
   3  -9   4       60.63       65.25     23.78 o 
   4  -9   4      140.36      226.04     27.81 o 
   5  -9   4       96.49       88.46     13.47 o 
  -7  -8   4       66.97       66.71     13.17 o 
  -6  -8   4       29.01       30.80     11.84 o 
  -5  -8   4      166.70      149.96     53.13 o 
  -4  -8   4     1867.44     1925.07    132.76 o 
  -3  -8   4      333.49      346.14     11.02 o 
  -2  -8   4       25.42       28.70      4.98 o 
  -1  -8   4      671.55      643.99     27.35 o 
   0  -8   4       84.82       93.28     13.71 o 
   2  -8   4       17.69       23.79      5.33 o 
   3  -8   4       47.78       50.00     16.05 o 
   4  -8   4      584.87      656.18     75.06 o 
   5  -8   4       32.38       20.38      8.45 o 
  -7  -7   4       13.15       10.88      4.61 o 
  -6  -7   4      563.07      562.95     79.55 o 
  -5  -7   4      104.23      119.62     55.33 o 
  -4  -7   4      771.17      813.89     57.06 o 
  -3  -7   4      156.44      168.94     12.64 o 
  -2  -7   4      147.15      176.59     16.51 o 
  -1  -7   4     1175.16     1246.90     51.14 o 
   0  -7   4      130.26      108.07     12.92 o 
   2  -7   4      373.83      357.86     14.23 o 
   3  -7   4      183.22      173.47     25.90 o 
   4  -7   4       93.47      105.87     30.54 o 
   5  -7   4       49.46       43.98     12.28 o 
  -7  -6   4       81.06      112.68     19.42 o 
  -6  -6   4      103.52       78.64     21.95 o 
  -5  -6   4      958.35      909.43     98.26 o 
  -4  -6   4     1748.37     1759.99    116.73 o 
  -3  -6   4      209.70      222.00     23.42 o 
  -2  -6   4      664.42      698.27     21.79 o 
  -1  -6   4      845.29      917.48     37.85 o 
   0  -6   4      191.90      230.20     21.13 o 
   2  -6   4      786.88      852.48     31.95 o 
   3  -6   4      107.86       97.85     11.46 o 
   4  -6   4      554.35      634.96     74.49 o 
   5  -6   4       32.14       25.00      9.54 o 
  -7  -5   4       10.00        6.85      3.49 o 
  -6  -5   4       29.51       34.69     10.49 o 
  -5  -5   4      792.53      904.29     98.32 o 
  -4  -5   4     1490.25     1508.28     76.79 o 
  -3  -5   4      244.89      230.74      6.17 o 
  -2  -5   4     1332.16     1415.72     43.69 o 
  -1  -5   4      393.48      476.58     29.63 o 
   0  -5   4     1131.36     1129.62     46.52 o 
   2  -5   4      395.80      446.94     13.30 o 
   3  -5   4      618.30      661.10     39.14 o 
   5  -5   4      269.73      289.43     26.34 o 
  -7  -4   4      217.83      250.64     31.21 o 
  -6  -4   4      112.20      111.52     13.85 o 
  -5  -4   4      456.72      470.90     45.21 o 
  -4  -4   4      324.48      354.86     24.87 o 
  -3  -4   4      201.50      206.61     20.36 o 
  -2  -4   4      936.26     1078.16     30.81 o 
  -1  -4   4      141.23      123.00      8.61 o 
   0  -4   4      385.01      398.49     25.21 o 
   2  -4   4       53.34       63.64     10.85 o 
   3  -4   4       30.02        7.78      3.95 o 
   4  -4   4       72.34       62.08     17.52 o 
   5  -4   4      145.91      154.41     22.23 o 
  -7  -3   4       17.17       19.78      6.94 o 
  -6  -3   4      206.23      242.53     25.44 o 
  -5  -3   4      499.07      576.73     46.58 o 
  -4  -3   4      208.15      219.28     18.58 o 
  -3  -3   4      343.54      306.14     12.03 o 
  -2  -3   4       65.73       91.26      6.18 o 
  -1  -3   4      963.56      914.72     21.97 o 
   0  -3   4     1833.13     1922.37     54.67 o 
   1  -3   4      236.27      256.43     24.76 o 
   3  -3   4      136.26      160.20     21.22 o 
   4  -3   4      108.19      113.20     29.82 o 
   5  -3   4      137.98      126.83     20.87 o 
  -7  -2   4       21.19       19.79      6.42 o 
  -6  -2   4       67.87       68.33     25.68 o 
  -5  -2   4      251.10      291.00     31.65 o 
  -4  -2   4     2327.94     2169.03    303.86 o 
  -3  -2   4      433.77      430.13     16.37 o 
  -2  -2   4       85.88       71.06      5.78 o 
  -1  -2   4      144.77      143.79      8.28 o 
   0  -2   4     1207.84     1334.29     38.40 o 
   2  -2   4      205.02      246.86     11.04 o 
   3  -2   4      555.92      537.62     48.97 o 
   4  -2   4      222.22      235.22     27.14 o 
  -7  -1   4      107.29      107.04     19.31 o 
  -6  -1   4      274.39      271.73     39.58 o 
  -5  -1   4      841.61      926.81     73.21 o 
  -4  -1   4      625.92      642.01     59.20 o 
  -3  -1   4     1247.52     1282.36     54.29 o 
  -2  -1   4      584.80      645.95     26.50 o 
  -1  -1   4      348.64      347.40     18.23 o 
   0  -1   4     1681.89     1809.27     51.56 o 
   1  -1   4     2037.66     2098.57     84.81 o 
   2  -1   4       36.22       56.12     17.89 o 
   3  -1   4      809.67      890.61     78.97 o 
   4  -1   4        7.81        2.64      3.11 o 
  -7   0   4      579.02      653.86     72.50 o 
  -6   0   4      432.25      404.82     61.25 o 
  -5   0   4     2084.42     2037.51    521.07 o 
  -3   0   4        0.70        1.39      1.61 o 
  -2   0   4     1761.87     1857.55     84.26 o 
  -1   0   4      332.16      261.94     13.54 o 
   0   0   4      456.23      427.38     27.35 o 
   2   0   4      185.44      170.39     18.08 o 
   3   0   4       40.45       50.97     16.84 o 
   4   0   4      131.98      134.63     21.52 o 
   5   0   4       64.23       77.71     11.64 o 
  -7   1   4      105.49      102.37     19.31 o 
  -6   1   4      276.86      308.67     33.80 o 
  -5   1   4      842.99      834.54     89.92 o 
  -3   1   4     1250.03     1322.36     48.65 o 
  -2   1   4      597.61      665.15     27.22 o 
  -1   1   4      352.93      351.86     18.00 o 
   0   1   4     1687.87     1686.79     48.39 o 
   1   1   4     2016.32     2189.85     88.75 o 
   2   1   4       37.68       54.09     12.38 o 
   3   1   4      824.48      828.91     74.47 o 
   4   1   4        8.53        7.60      3.74 o 
   5   1   4       35.28       30.66     15.89 o 
  -7   2   4       21.59       14.14      8.76 o 
  -6   2   4       67.80       71.88      9.48 o 
  -5   2   4      249.04      256.35     29.18 o 
  -3   2   4      437.49      426.69     16.01 o 
  -2   2   4       91.37       70.62      9.97 o 
  -1   2   4      140.73      142.94     11.07 o 
   0   2   4     1203.85     1270.79     36.58 o 
   1   2   4      438.36      446.66     28.18 o 
   2   2   4      189.23      215.36      8.63 o 
   3   2   4      557.72      552.27     49.60 o 
   4   2   4      213.46      229.94     26.65 o 
  -7   3   4       17.60       12.79      9.71 o 
  -6   3   4      207.52      216.44     23.77 o 
  -5   3   4      510.22      565.09     60.73 o 
  -3   3   4      348.43      319.02     12.30 o 
  -2   3   4       62.05       84.65      9.00 o 
  -1   3   4      966.23      944.88     27.65 o 
   0   3   4     1827.55     1853.74     67.83 o 
   1   3   4      228.57      228.47     15.05 o 
   2   3   4       63.95       69.18      4.89 o 
   3   3   4      142.34      159.48     35.05 o 
   4   3   4      105.99      125.60     32.77 o 
  -7   4   4      218.27      255.57     44.41 o 
  -6   4   4      111.01      101.73     11.76 o 
  -5   4   4      442.96      428.76     49.11 o 
  -3   4   4      203.29      209.39     13.66 o 
  -2   4   4      949.41     1112.85     44.73 o 
  -1   4   4      147.24      132.95     10.96 o 
   0   4   4      387.23      385.49     34.02 o 
   1   4   4      458.33      514.41     17.21 o 
   2   4   4       51.38       50.58      6.54 o 
   3   4   4       30.12       41.08      7.55 o 
   4   4   4       74.91       64.90     24.28 o 
  -7   5   4        9.40        3.93      5.23 o 
  -6   5   4       30.58       34.52      8.30 o 
  -5   5   4      795.10      828.05     88.98 o 
  -3   5   4      231.12      225.57     19.47 o 
  -2   5   4     1328.09     1450.76     42.02 o 
  -1   5   4      404.28      492.65     30.53 o 
   0   5   4     1130.57     1153.59     48.56 o 
   1   5   4      339.75      330.64     30.46 o 
   2   5   4      391.68      418.73     16.95 o 
   3   5   4      606.95      600.62     42.71 o 
   4   5   4      241.01      270.57     31.28 o 
  -7   6   4       81.32      103.42     21.67 o 
  -6   6   4       99.66       79.10     12.33 o 
  -5   6   4      950.65      987.76    105.16 o 
  -3   6   4      206.97      214.32     11.03 o 
  -2   6   4      646.36      669.75     58.14 o 
  -1   6   4      828.28      948.54     38.86 o 
   0   6   4      189.13      229.85     16.85 o 
   1   6   4      742.70      791.30     25.35 o 
   2   6   4      781.63      908.91     49.06 o 
   3   6   4      109.87       84.13     13.20 o 
   4   6   4      554.59      657.63     74.62 o 
  -7   7   4       13.89        9.70      5.32 o 
  -6   7   4      559.63      617.71     12.38 o 
  -5   7   4      108.36      102.13     15.00 o 
  -3   7   4      155.24      154.57     11.32 o 
  -2   7   4      157.87      170.39     16.38 o 
   0   7   4      133.97      114.77      8.99 o 
   1   7   4      330.89      376.77     20.51 o 
   2   7   4      379.64      355.52     15.25 o 
   3   7   4      182.28      170.98     25.16 o 
   4   7   4       90.17       81.88     41.00 o 
  -7   8   4       63.31       71.34     13.47 o 
  -6   8   4       28.59       22.79      8.74 o 
  -5   8   4      161.78      153.87     20.01 o 
  -3   8   4      334.64      322.65     13.45 o 
  -2   8   4       28.14       25.33      6.48 o 
  -1   8   4      668.45      684.13     31.80 o 
   0   8   4       87.41       94.96     15.76 o 
   1   8   4      327.52      367.03     12.74 o 
   2   8   4       15.41       10.31      3.18 o 
   3   8   4       47.23       57.22     16.71 o 
   4   8   4      583.94      670.96     83.06 o 
  -7   9   4       77.52       67.70     14.16 o 
  -6   9   4      278.71      283.80     33.94 o 
  -5   9   4      297.17      304.22     26.97 o 
  -4   9   4      572.55      618.92     45.56 o 
  -3   9   4      454.51      390.28     16.63 o 
  -2   9   4      168.81      158.84     10.84 o 
  -1   9   4      392.28      444.02     24.58 o 
   0   9   4      379.14      431.79     23.82 o 
   1   9   4      288.09      300.55     19.78 o 
   2   9   4       30.90       18.49      5.53 o 
   3   9   4       71.12       78.39     24.93 o 
   4   9   4      142.40       80.67     28.55 o 
  -6  10   4      372.86      384.23     45.47 o 
  -5  10   4       17.17       14.06      5.55 o 
  -4  10   4      147.30      173.23     26.00 o 
  -3  10   4      283.36      266.79     22.48 o 
  -2  10   4      104.63      115.62      8.73 o 
  -1  10   4       55.28       63.43      7.44 o 
   0  10   4      310.35      333.58     32.60 o 
   1  10   4       12.83       12.33      2.44 o 
   2  10   4       53.13       45.69      9.93 o 
   4  10   4      429.57      556.40     64.24 o 
  -6  11   4       52.77       61.39      9.25 o 
  -5  11   4      230.29      227.72     21.23 o 
  -4  11   4      149.32      149.17     25.17 o 
  -3  11   4      356.42      388.89     20.77 o 
  -2  11   4        1.53        4.00      3.48 o 
  -1  11   4     1383.11     1440.72     62.37 o 
   0  11   4      420.09      440.38     23.52 o 
   1  11   4      249.82      280.21      8.96 o 
   2  11   4      205.89      224.08     27.12 o 
   4  11   4      407.91      395.21     46.00 o 
  -6  12   4      177.38      160.91     24.23 o 
  -5  12   4      206.91      209.38     25.81 o 
  -4  12   4      619.49      587.74     52.98 o 
  -3  12   4      755.77      739.99     65.46 o 
  -2  12   4       43.89       42.91      6.21 o 
  -1  12   4      421.72      476.95     32.03 o 
   0  12   4       62.44       70.17      8.24 o 
   1  12   4      170.50      204.10     13.57 o 
   2  12   4      371.10      326.55     29.16 o 
   3  12   4      173.58      208.03     35.07 o 
   4  12   4      601.66      712.26     31.11 o 
  -6  13   4      246.81      246.75     33.59 o 
  -5  13   4       33.22       24.49     12.99 o 
  -4  13   4      223.29      266.36     27.48 o 
  -3  13   4      346.41      312.81     21.00 o 
  -2  13   4       25.68       31.33     11.89 o 
  -1  13   4      492.69      497.84     20.88 o 
   0  13   4       47.29       81.60     18.87 o 
   1  13   4        1.24        2.88      1.29 o 
   2  13   4      238.34      251.03     21.71 o 
   4  13   4       57.10       62.84     18.22 o 
  -5  14   4      204.36      200.66     24.00 o 
  -4  14   4     1174.16     1197.41    106.55 o 
  -3  14   4      677.72      712.07     64.23 o 
  -2  14   4      107.56      113.47     15.67 o 
  -1  14   4     1554.86     1695.32     63.09 o 
   0  14   4      154.89      168.05     17.72 o 
   1  14   4      345.62      360.73     14.40 o 
   2  14   4      123.47      143.84     32.82 o 
   3  14   4      102.40      102.36     24.16 o 
   4  14   4       60.30       65.19     18.96 o 
  -5  15   4       91.26       88.84     13.33 o 
  -3  15   4     1882.40     1885.81    110.55 o 
  -2  15   4      493.27      475.82     26.94 o 
  -1  15   4      246.25      282.69     13.73 o 
   0  15   4      720.34      680.36     27.70 o 
   1  15   4      352.09      364.18     23.76 o 
   2  15   4       69.62       57.09     19.51 o 
   3  15   4      166.35      154.63     30.10 o 
   4  15   4       29.42       29.07      9.07 o 
  -2  16   4      450.73      463.91     44.11 o 
  -1  16   4      284.06      315.89     29.07 o 
   0  16   4       51.32       57.75     18.98 o 
   1  16   4       34.79       33.67      7.79 o 
   2  16   4      189.99      165.57     24.63 o 
   3  16   4      345.09      392.93     45.61 o 
   4  16   4      144.06      175.10     26.99 o 
  -4  17   4      121.56      109.30     30.78 o 
  -2  17   4      127.70      155.99     21.39 o 
  -1  17   4      549.09      594.95     54.12 o 
   0  17   4      805.66      776.56     69.99 o 
   1  17   4      654.23      648.25     68.95 o 
   2  17   4      125.67      119.03     18.97 o 
   3  17   4      193.05      219.02     26.39 o 
   4  17   4       63.14       55.68     23.94 o 
  -4  18   4       92.58       78.29     24.82 o 
  -3  18   4       86.66       81.39     23.48 o 
  -2  18   4      532.02      578.02     36.13 o 
  -1  18   4      182.11      189.15     24.23 o 
   0  18   4      587.59      586.38     56.98 o 
   1  18   4      617.81      685.89     43.91 o 
   3  18   4       10.56        4.38      3.59 o 
   4  18   4       19.84       16.68      7.69 o 
  -4  19   4       67.39       53.82     14.27 o 
  -3  19   4      630.68      711.49     80.66 o 
  -2  19   4      389.15      444.49     34.32 o 
  -1  19   4       74.51       72.76     21.79 o 
   0  19   4     2171.08     2345.55    137.74 o 
   1  19   4      613.90      576.47     36.18 o 
   3  19   4      613.13      625.98     72.14 o 
   4  19   4       89.81       71.46     23.66 o 
  -4  20   4      167.91      171.73     20.66 o 
  -3  20   4      635.60      679.63     73.18 o 
  -2  20   4     1310.97     1437.74    181.57 o 
  -1  20   4      132.65      166.14     34.00 o 
   0  20   4      102.45       86.65     27.60 o 
   1  20   4       95.69       96.57     22.24 o 
   2  20   4      314.95      348.49     45.79 o 
   3  20   4      139.25      130.77     37.34 o 
   4  20   4      218.28      256.42     34.88 o 
  -4  21   4       56.14       46.16     18.78 o 
  -3  21   4       40.07       27.97     11.31 o 
  -1  21   4      546.53      591.89     37.68 o 
   0  21   4      677.52      731.35     45.36 o 
   1  21   4       82.96       82.40     26.22 o 
   2  21   4      143.01      163.64     27.72 o 
   3  21   4        8.68        4.80      7.56 o 
   4  21   4       38.53       36.93     18.61 o 
  -4  22   4       57.69       38.52      8.11 o 
  -3  22   4       57.23       62.25     21.83 o 
  -2  22   4      453.85      453.80     49.49 o 
   0  22   4      178.37      218.58     24.32 o 
   1  22   4      239.22      221.29     57.79 o 
   2  22   4       11.95       14.25      7.37 o 
   3  22   4        2.76        2.06      4.97 o 
   4  22   4      216.99      221.00     22.64 o 
  -3  23   4      315.09      359.49     42.02 o 
  -2  23   4       85.79       86.50     32.10 o 
   0  23   4       11.84        5.39      3.55 o 
   1  23   4      258.04      283.08     33.58 o 
   2  23   4      112.80      105.81     34.07 o 
   3  23   4      179.21      191.20     25.34 o 
   4  23   4       27.62       30.32     11.35 o 
  -3  24   4       45.15       36.00     10.29 o 
  -2  24   4      250.82      272.42     35.88 o 
  -1  24   4      148.31      141.53     28.38 o 
   0  24   4       66.59       71.11     27.64 o 
   1  24   4      143.84      142.88     32.99 o 
   2  24   4       68.17       62.03     19.03 o 
   3  24   4      123.50      138.18     20.92 o 
   4  24   4      165.05      191.61     34.29 o 
  -3  25   4       11.47       11.80      5.61 o 
  -2  25   4       39.12       34.19     13.53 o 
  -1  25   4      100.33      120.51     35.16 o 
   0  25   4      862.98      957.15    108.80 o 
   1  25   4      236.47      216.83     26.79 o 
   2  25   4      255.65      259.00     38.10 o 
   3  25   4       53.43       38.80     13.21 o 
  -3  26   4       50.70       60.50     24.51 o 
  -2  26   4       58.47       47.47     17.66 o 
  -1  26   4      467.90      515.35     59.96 o 
   0  26   4        2.80        4.25      5.35 o 
   1  26   4      296.79      368.92     46.37 o 
   2  26   4       48.88       41.17     16.53 o 
   3  26   4        0.12       -1.56      4.77 o 
  -3  27   4      178.82      212.47     26.07 o 
  -2  27   4      174.59      214.81     25.68 o 
  -1  27   4      189.12      226.53     30.90 o 
   0  27   4       23.75       25.10     10.90 o 
   1  27   4      133.67      174.53     49.19 o 
   2  27   4       92.73       83.72     22.98 o 
   3  27   4      123.06      153.08     21.39 o 
  -3  28   4       13.59        7.46      4.21 o 
  -2  28   4      149.70      184.08     32.06 o 
  -1  28   4      419.03      468.72     67.95 o 
   0  28   4        5.31        4.21      3.31 o 
   1  28   4      222.34      219.76     27.53 o 
   2  28   4       62.16       68.65     25.43 o 
   3  28   4       28.06       34.20     13.40 o 
  -3  29   4       31.21       27.93      8.93 o 
  -2  29   4        8.23        6.54      5.01 o 
  -1  29   4        5.73        9.54      4.17 o 
   0  29   4      457.61      531.40     23.41 o 
   1  29   4       74.21       53.70     26.46 o 
   2  29   4       13.24        9.79      5.39 o 
   3  29   4      108.70      125.78     21.94 o 
  -2  30   4        0.32        4.56      4.28 o 
  -1  30   4       53.86       64.21     21.70 o 
   0  30   4       19.90       24.62      6.39 o 
   1  30   4       17.48       11.34      5.78 o 
   2  30   4       84.30       70.81     26.02 o 
  -2  31   4       43.51       31.09     16.20 o 
  -1  31   4        5.65        3.82      4.98 o 
   0  31   4      186.49      201.53     33.73 o 
   1  31   4       92.25       72.85     30.98 o 
   2  31   4       17.71       15.64      7.29 o 
  -2  32   4      117.41      130.90     20.24 o 
  -1  32   4      472.33      642.94     81.16 o 
   0  32   4       80.91      107.91     17.60 o 
   1  32   4      168.84      197.01     24.35 o 
   2  32   4       52.19       26.82     14.80 o 
  -2  33   4       41.73       34.98     20.93 o 
  -1  33   4       83.20       98.75     31.34 o 
   0  33   4      202.22      236.38     50.32 o 
   1  33   4       29.81       20.65     10.59 o 
  -2  34   4      197.33      239.19     39.37 o 
  -1  34   4      131.08      123.45     38.27 o 
   0  34   4       73.24       75.89     29.82 o 
   1  34   4       34.22       37.76     14.73 o 
  -1  35   4       23.86       31.20      9.98 o 
   0  35   4      336.06      453.94     73.87 o 
  -2 -33   5        2.41        4.37      1.70 o 
  -1 -33   5       83.18       64.06     16.79 o 
   0 -33   5       96.24      113.15     26.45 o 
  -2 -32   5      176.07      188.54     22.01 o 
  -1 -32   5       62.64       60.78     15.02 o 
   0 -32   5       19.01       13.91      8.94 o 
   1 -32   5        3.35       -0.01      6.38 o 
  -3 -31   5       46.49       35.77     10.90 o 
  -2 -31   5        1.39        4.21      4.22 o 
  -1 -31   5      225.28      254.49     20.98 o 
   0 -31   5       67.85       66.46     20.21 o 
   1 -31   5       41.66       21.42     13.90 o 
  -3 -30   5      145.08      143.28     20.42 o 
  -2 -30   5        8.81        6.35      2.20 o 
  -1 -30   5       35.58       28.24      7.93 o 
   0 -30   5       38.75       36.22     15.62 o 
   1 -30   5      162.01      232.65     27.93 o 
   2 -30   5       48.98       25.81     23.81 o 
  -4 -29   5      104.90       75.43     29.92 o 
  -3 -29   5      117.19      123.02     12.47 o 
  -2 -29   5       22.32       17.23      5.12 o 
  -1 -29   5      106.36      108.68     14.74 o 
   0 -29   5       82.17       70.51     21.04 o 
   1 -29   5        5.65        1.27      4.05 o 
   2 -29   5        0.03       -3.46      6.02 o 
  -4 -28   5       31.03       23.34      8.24 o 
  -3 -28   5       23.82       19.74      4.94 o 
  -2 -28   5       85.70       75.72     14.00 o 
  -1 -28   5       45.31       42.90     11.72 o 
   0 -28   5      249.11      265.91     27.09 o 
   1 -28   5       77.96       58.46     27.82 o 
   2 -28   5       77.75       88.95     34.72 o 
  -4 -27   5       67.76       58.26     11.63 o 
  -3 -27   5       95.11       89.86      9.17 o 
  -2 -27   5      251.76      250.50     20.75 o 
  -1 -27   5       77.95       84.50     19.01 o 
   0 -27   5      183.83      207.73     21.47 o 
   1 -27   5       16.14       14.62      8.22 o 
   2 -27   5      253.81      325.99     36.65 o 
   3 -27   5       84.89       46.02     35.42 o 
  -4 -26   5       48.64       39.16     10.65 o 
  -3 -26   5       64.15       49.94      9.89 o 
  -2 -26   5      323.38      355.32     26.65 o 
  -1 -26   5       41.52       30.10     15.86 o 
   0 -26   5        0.89        0.89      3.17 o 
   1 -26   5       59.29       66.03     25.57 o 
   2 -26   5       63.20       75.98     37.38 o 
   3 -26   5      367.19      478.37     55.73 o 
  -5 -25   5       17.46       16.83     10.36 o 
  -4 -25   5        7.95        7.90      3.25 o 
  -3 -25   5      193.72      176.45     15.12 o 
  -2 -25   5       65.77       65.49      9.36 o 
  -1 -25   5      279.49      290.76     27.34 o 
   0 -25   5       22.44       14.08      5.56 o 
   1 -25   5       31.38       21.79     13.77 o 
   2 -25   5        4.98        4.06      4.73 o 
   3 -25   5      216.21      255.46     45.76 o 
  -5 -24   5      296.71      337.03     43.63 o 
  -4 -24   5       36.97       34.02      6.92 o 
  -3 -24   5      207.07      216.78     19.24 o 
  -2 -24   5       95.62       96.53      9.47 o 
  -1 -24   5       11.01       -0.54      7.04 o 
   0 -24   5      136.86       68.72     54.36 o 
   2 -24   5       74.68       69.45     30.16 o 
   3 -24   5       44.71       34.30     20.31 o 
  -5 -23   5       19.70       15.39      5.53 o 
  -4 -23   5      123.17      146.62     17.64 o 
  -3 -23   5      220.44      241.76     15.81 o 
  -2 -23   5       24.90       23.84      5.27 o 
  -1 -23   5      170.84      180.66     14.72 o 
   0 -23   5      810.50      807.92    101.34 o 
   1 -23   5      109.50      126.06     17.67 o 
   2 -23   5      225.85      292.01     43.57 o 
   3 -23   5       41.71       49.80     22.75 o 
  -5 -22   5      165.17      137.58     15.26 o 
  -4 -22   5       35.80       30.13      5.81 o 
  -3 -22   5      144.93      130.07     12.47 o 
  -2 -22   5      253.08      281.82     20.66 o 
  -1 -22   5        5.65        3.03      2.48 o 
   0 -22   5      527.68      492.85     79.11 o 
   1 -22   5       81.37       70.35     12.83 o 
   3 -22   5       27.36       27.78     12.93 o 
   4 -22   5       61.10       49.05     26.20 o 
  -5 -21   5       48.61       35.30     11.45 o 
  -4 -21   5       45.76       38.59      9.21 o 
  -3 -21   5      432.89      435.74     27.50 o 
  -2 -21   5       11.51       16.56      5.00 o 
  -1 -21   5      639.21      697.99     74.27 o 
   0 -21   5      253.73      292.93     47.39 o 
   1 -21   5       18.42       26.50      9.47 o 
   2 -21   5      133.39      131.13     17.63 o 
  -5 -20   5      456.09      483.73     48.31 o 
  -4 -20   5       38.05       34.38      5.98 o 
  -3 -20   5      300.88      276.66     17.17 o 
  -2 -20   5      109.40      114.37     12.08 o 
  -1 -20   5      220.40      232.10     21.28 o 
   0 -20   5       83.15      104.72     13.25 o 
   1 -20   5      288.46      325.52     42.07 o 
   3 -20   5      297.53      375.18     51.18 o 
   4 -20   5       64.18       49.19     28.15 o 
  -6 -19   5      116.73      117.85     15.69 o 
  -5 -19   5        6.14        6.66      3.96 o 
  -4 -19   5      527.48      533.61     35.88 o 
  -3 -19   5      442.05      454.18     26.20 o 
  -2 -19   5       94.55       91.59      9.79 o 
  -1 -19   5      194.89      237.76     21.85 o 
   1 -19   5       85.71       85.60     14.67 o 
   3 -19   5       65.83       47.75     25.03 o 
   4 -19   5       81.51       75.19     10.06 o 
  -6 -18   5       57.47       43.36     14.52 o 
  -5 -18   5      163.80      157.48     21.06 o 
  -4 -18   5      325.41      344.53     24.99 o 
  -3 -18   5       14.29       12.80      3.88 o 
  -2 -18   5      983.46     1043.45     54.03 o 
  -1 -18   5      214.79      189.69     38.38 o 
   1 -18   5       38.14       28.63      9.68 o 
   3 -18   5       81.00       69.05      7.82 o 
   4 -18   5      310.12      388.64     37.60 o 
  -6 -17   5       38.11       35.74     13.93 o 
  -5 -17   5       76.67       78.88     12.76 o 
  -4 -17   5      141.46      154.21     15.20 o 
  -3 -17   5      224.36      221.93     18.29 o 
  -2 -17   5       65.02       56.63      9.71 o 
  -1 -17   5      515.46      324.79     21.80 o 
   0 -17   5      664.51      621.42     38.85 o 
   3 -17   5      171.09      150.78     23.54 o 
  -6 -16   5        0.99        1.65      3.05 o 
  -5 -16   5       11.07       13.55      5.16 o 
  -4 -16   5      257.78      239.29     20.00 o 
  -3 -16   5      242.83      270.33     15.15 o 
  -2 -16   5      147.11      132.45     13.39 o 
  -1 -16   5      233.83      470.62     43.59 o 
   0 -16   5       52.17       47.02     23.26 o 
   2 -16   5      120.70      107.88     15.61 o 
   3 -16   5      234.86      258.30     31.28 o 
  -6 -15   5       77.85       78.69     10.18 o 
  -5 -15   5        4.33        6.25      3.86 o 
  -4 -15   5      364.86      334.66     22.79 o 
  -3 -15   5      454.30      469.14     29.96 o 
  -1 -15   5      719.06      608.74     60.88 o 
   0 -15   5      191.95      311.88     21.22 o 
   1 -15   5       47.78       43.69     11.24 o 
  -6 -14   5       42.81       31.30     10.36 o 
  -5 -14   5       58.56       56.97     13.89 o 
  -4 -14   5      245.58      290.86     34.81 o 
  -3 -14   5       49.06       58.68      9.67 o 
  -2 -14   5      147.98      159.32     34.16 o 
   0 -14   5      826.49      663.82     59.98 o 
   1 -14   5      249.33      267.34     27.12 o 
   2 -14   5      174.68      135.07     18.70 o 
   4 -14   5      501.69      586.57     83.67 o 
   5 -14   5        8.29        4.03      4.06 o 
  -6 -13   5      163.44      167.98     23.32 o 
  -5 -13   5       30.50       46.25     12.36 o 
  -4 -13   5     1063.57     1073.57     81.21 o 
  -3 -13   5      388.28      406.58     18.26 o 
  -2 -13   5      225.41      183.87     24.55 o 
  -1 -13   5      524.24      547.09     34.31 o 
   0 -13   5      791.75      834.98     45.33 o 
   1 -13   5      213.14      200.09     24.66 o 
   2 -13   5       89.14      155.05     23.92 o 
   3 -13   5      181.77      149.43     19.33 o 
   4 -13   5       57.31       39.92     27.88 o 
   5 -13   5       35.12       23.21     13.70 o 
  -6 -12   5      104.54       98.89     15.61 o 
  -5 -12   5      540.49      593.91     68.40 o 
  -4 -12   5      331.83      335.84     29.15 o 
  -3 -12   5      470.99      446.31     30.30 o 
  -2 -12   5       78.80       90.38     27.09 o 
  -1 -12   5       61.63       63.14      9.34 o 
   0 -12   5      122.86      142.40     16.97 o 
   1 -12   5      278.86      307.58     23.24 o 
   2 -12   5       23.84       15.64      9.91 o 
   3 -12   5      220.18      278.99     43.61 o 
  -6 -11   5       22.58       19.92      5.63 o 
  -5 -11   5       19.35       35.42     15.24 o 
  -4 -11   5      362.41      355.18     27.58 o 
  -1 -11   5       77.23       81.89     12.01 o 
   0 -11   5      349.94      362.10     15.06 o 
   2 -11   5      242.54      290.24     29.53 o 
   3 -11   5      213.52      183.44     22.44 o 
  -6 -10   5       10.55        7.18      3.36 o 
  -5 -10   5       54.16       55.67     13.22 o 
  -4 -10   5      375.56      393.97     35.62 o 
  -2 -10   5       84.89       95.33     34.62 o 
   0 -10   5      283.95      271.70     13.37 o 
   2 -10   5      222.75      244.98     27.09 o 
   3 -10   5      117.23      184.96     23.09 o 
   4 -10   5      321.45      382.23     55.30 o 
   5 -10   5       87.21       87.51     16.78 o 
  -6  -9   5       17.12       22.51      6.53 o 
  -5  -9   5      140.88      129.73     15.06 o 
  -4  -9   5      166.52      176.33     13.52 o 
  -3  -9   5      311.99      331.85     30.21 o 
  -2  -9   5      134.02      131.67     15.57 o 
   0  -9   5      623.79      631.23     26.69 o 
   1  -9   5      411.72      427.08     17.14 o 
   2  -9   5      463.75      434.08     28.18 o 
   3  -9   5      197.98      227.91     33.75 o 
   4  -9   5      165.71      151.62     23.52 o 
   5  -9   5       23.89       25.17     22.82 o 
  -7  -8   5       29.94       23.69      9.10 o 
  -6  -8   5        0.20        2.72      2.65 o 
  -5  -8   5      234.32      205.82     25.06 o 
  -4  -8   5       73.13       72.12     11.54 o 
  -3  -8   5      245.49      270.25     33.22 o 
  -2  -8   5      828.82      872.30     35.82 o 
   0  -8   5       93.43       90.96     23.33 o 
   1  -8   5       49.70       68.28     17.62 o 
   4  -8   5      213.61      284.18     41.57 o 
  -7  -7   5      262.25      267.23     35.99 o 
  -6  -7   5       52.26       57.31     12.01 o 
  -5  -7   5      119.49      201.77     51.56 o 
  -4  -7   5      166.38      182.79     22.91 o 
  -3  -7   5      315.25      344.94     23.03 o 
  -2  -7   5       26.18       39.67     11.74 o 
  -1  -7   5     1182.15     1233.89     54.73 o 
   0  -7   5       55.28       69.22     18.22 o 
   4  -7   5       64.04       64.44     17.56 o 
  -7  -6   5      133.63      140.31     17.86 o 
  -6  -6   5       41.54       43.72     12.69 o 
  -5  -6   5     1238.05     1212.19     96.92 o 
  -4  -6   5      143.71      181.20     28.63 o 
  -3  -6   5      323.35      318.13     14.29 o 
  -2  -6   5      417.98      415.27     12.80 o 
  -1  -6   5      264.23      265.16     25.74 o 
   0  -6   5       33.78       36.54      5.48 o 
   1  -6   5       99.35       94.65     10.07 o 
   2  -6   5      223.84      262.40     38.23 o 
   4  -6   5      142.69      179.14     31.30 o 
   5  -6   5      114.19      140.73     27.62 o 
  -7  -5   5       39.51       32.37     11.76 o 
  -6  -5   5      107.87      103.89     10.13 o 
  -5  -5   5      355.79      364.25     30.77 o 
  -4  -5   5      463.29      443.12     51.26 o 
  -3  -5   5      129.59      142.74      8.99 o 
  -2  -5   5      108.68      116.08     10.54 o 
  -1  -5   5      297.79      323.05     30.21 o 
   0  -5   5      301.60      287.80     27.93 o 
   4  -5   5       22.05       47.28     25.89 o 
   5  -5   5        0.38        4.76      4.14 o 
  -7  -4   5       12.72        9.53      4.43 o 
  -6  -4   5       13.65       12.36      4.11 o 
  -5  -4   5      187.39      212.62     31.23 o 
  -4  -4   5      371.63      394.75     17.88 o 
  -3  -4   5       32.74       28.73      7.28 o 
  -2  -4   5       26.83       23.56      6.96 o 
  -1  -4   5      358.15      345.30     34.04 o 
   0  -4   5      961.96     1076.14     47.53 o 
   3  -4   5       32.07       35.57      8.22 o 
   4  -4   5      533.45      587.36     66.28 o 
   5  -4   5       38.91       60.11     12.63 o 
  -7  -3   5      114.78      106.50     18.01 o 
  -6  -3   5       21.59       25.11      9.85 o 
  -5  -3   5       60.33       49.47     22.41 o 
  -4  -3   5      597.18      637.72     28.28 o 
  -3  -3   5      430.80      389.52     21.02 o 
  -2  -3   5      192.91      190.67     23.23 o 
  -1  -3   5       63.86       57.72      6.60 o 
   0  -3   5      958.54      981.51     31.69 o 
   1  -3   5      540.00      550.28     22.17 o 
   4  -3   5       69.84      103.14     18.91 o 
   5  -3   5      296.15      184.80     24.57 o 
  -7  -2   5       30.44       30.03     11.75 o 
  -6  -2   5        0.75       14.04      8.86 o 
  -5  -2   5      130.42      110.61     28.73 o 
  -4  -2   5      101.53      113.87     12.94 o 
  -3  -2   5      308.97      314.17     17.15 o 
  -2  -2   5      361.46      369.80     12.89 o 
  -1  -2   5      400.68      430.70     23.37 o 
   0  -2   5        3.13        4.65      2.66 o 
   2  -2   5       31.70       46.47      8.13 o 
   3  -2   5      492.54      528.49     56.24 o 
   4  -2   5        3.73        1.19      2.45 o 
   5  -2   5       69.82      230.40     30.40 o 
  -7  -1   5       34.92       25.94     11.05 o 
  -6  -1   5      261.82      272.14     24.27 o 
  -5  -1   5      146.33      157.04     20.10 o 
  -4  -1   5      839.77      844.74     48.04 o 
  -3  -1   5      733.42      700.77     36.75 o 
  -2  -1   5       50.96       51.44      6.57 o 
  -1  -1   5     2228.94     2316.44     81.02 o 
   0  -1   5      527.38      532.00     26.98 o 
   1  -1   5       10.87       18.22      5.58 o 
   2  -1   5       18.97       16.24      8.40 o 
   3  -1   5      232.18      236.97     27.52 o 
   4  -1   5       38.56       39.81     16.83 o 
   5  -1   5       13.92       28.35     17.24 o 
  -7   0   5       27.17       20.67     10.37 o 
  -6   0   5      274.33      289.08     25.26 o 
  -5   0   5        5.72        5.18      4.30 o 
  -4   0   5      547.57      508.94     29.69 o 
  -3   0   5      162.22      163.56      9.58 o 
  -2   0   5     1879.36     1958.09     85.36 o 
  -1   0   5      121.73      122.89     12.56 o 
   0   0   5      568.85      609.51     36.06 o 
   1   0   5       28.45       29.89      4.37 o 
   2   0   5       50.80       50.86     11.04 o 
   3   0   5        3.50        1.60      3.22 o 
   4   0   5      403.26      479.03     56.42 o 
   5   0   5        3.46        7.65      7.82 o 
  -7   1   5       37.25       26.16      9.26 o 
  -6   1   5      259.88      270.51     23.45 o 
  -5   1   5      146.30      149.24     21.07 o 
  -4   1   5      827.76      736.40     42.65 o 
  -3   1   5      730.50      695.20     36.30 o 
  -2   1   5       51.30       48.79      7.15 o 
  -1   1   5     2224.12     2445.49    104.47 o 
   0   1   5      523.91      533.54     26.66 o 
   1   1   5       10.71       24.92     11.90 o 
   2   1   5       23.84       21.32      9.42 o 
   3   1   5      233.44      195.21     20.91 o 
   4   1   5       37.40       47.66     16.53 o 
  -7   2   5       31.73       30.48     15.02 o 
  -6   2   5        0.67        3.36      3.69 o 
  -5   2   5      133.28      137.38     28.48 o 
  -3   2   5      303.98      305.09     16.53 o 
  -2   2   5      360.48      363.86     16.82 o 
   0   2   5        3.22        5.81      2.75 o 
   1   2   5      452.55      455.99     19.12 o 
   4   2   5        3.42        3.82      3.45 o 
  -7   3   5      109.96      131.23     22.21 o 
  -6   3   5       20.58       25.79      6.24 o 
  -5   3   5       60.43       72.76     27.16 o 
  -3   3   5      439.86      402.05     16.00 o 
  -2   3   5      193.95      183.50     18.02 o 
   0   3   5      956.69      977.35     45.93 o 
   1   3   5      545.50      432.84     18.25 o 
   4   3   5       71.04      100.47     12.46 o 
  -7   4   5       13.46        6.91      6.17 o 
  -6   4   5       12.66        6.69      3.48 o 
  -5   4   5      184.73      205.82     28.11 o 
  -3   4   5       31.48       31.68      5.08 o 
  -2   4   5       22.04       28.17     14.54 o 
   1   4   5      133.74      185.74     19.11 o 
   4   4   5      527.36      559.05     64.85 o 
  -7   5   5       39.41       24.64     14.28 o 
  -6   5   5      112.33      105.04     13.24 o 
  -3   5   5      130.61      143.57      9.97 o 
   0   5   5      305.45      290.57     26.95 o 
   1   5   5      775.09      795.08     31.44 o 
   4   5   5       22.11       27.49     13.92 o 
  -7   6   5      134.08      149.77     24.92 o 
  -6   6   5       42.08       30.54     10.20 o 
  -4   6   5      138.92      150.78     23.02 o 
  -3   6   5      328.98      308.18     16.80 o 
   0   6   5       32.86       30.59      4.78 o 
   1   6   5       88.87       93.61     10.50 o 
   3   6   5       62.55       64.13     19.86 o 
   4   6   5      145.07      164.70     20.36 o 
  -7   7   5      260.85      278.43     45.62 o 
  -6   7   5       53.23       49.24     13.09 o 
  -4   7   5      167.82      193.61     28.86 o 
  -3   7   5      305.47      305.65     43.29 o 
   0   7   5       55.54       67.47     19.15 o 
   1   7   5       53.15       53.37      5.56 o 
   2   7   5       53.49       73.24     23.74 o 
   4   7   5       64.23       49.06     16.67 o 
  -7   8   5       30.12       23.40     14.90 o 
  -6   8   5        0.24        1.87      2.16 o 
  -4   8   5       76.03       70.78     13.80 o 
  -3   8   5      236.58      222.92     27.37 o 
   0   8   5       93.21       80.59      9.40 o 
   1   8   5       53.00       57.07     15.10 o 
   2   8   5      108.52      114.69     22.50 o 
   4   8   5      210.92      232.06     33.70 o 
  -6   9   5       18.31       21.97      8.17 o 
  -3   9   5      314.73      287.39     35.91 o 
   0   9   5      610.66      645.11     26.22 o 
   1   9   5      410.89      324.48     20.03 o 
  -6  10   5        9.31        8.10      4.75 o 
  -5  10   5       56.35       50.77     17.49 o 
  -3  10   5       87.10       92.01      9.85 o 
   0  10   5      287.43      292.08     14.63 o 
   1  10   5      981.11      995.76     89.38 o 
   3  10   5      119.13      154.58     21.59 o 
   4  10   5      322.33      337.01     49.21 o 
  -6  11   5       21.73       13.39      7.52 o 
  -2  11   5       20.38       25.86      8.00 o 
  -1  11   5       70.03       64.30     19.83 o 
   0  11   5      354.28      409.64     23.82 o 
   1  11   5        5.47        9.03      5.93 o 
   2  11   5      246.91      229.92     33.27 o 
   3  11   5      203.41      240.09     28.88 o 
   4  11   5       76.70       70.88     23.89 o 
  -6  12   5      102.86       99.57     16.68 o 
  -2  12   5       75.15       83.77     14.25 o 
  -1  12   5       58.93       58.70     18.16 o 
   0  12   5      126.94      158.15     29.59 o 
   1  12   5      295.97      313.88     30.01 o 
   2  12   5       23.91       19.55      6.93 o 
   3  12   5      219.57      221.67     26.90 o 
   4  12   5       34.70       26.08     10.45 o 
  -6  13   5      163.00      166.32     24.59 o 
  -5  13   5       31.33       37.15     15.41 o 
  -2  13   5      223.94      218.76     27.44 o 
  -1  13   5      527.11      602.54     37.93 o 
   0  13   5      809.23      845.38     46.28 o 
   1  13   5      211.34      177.69     22.85 o 
   2  13   5       97.05      114.51     18.55 o 
   4  13   5       58.09       53.03     18.24 o 
  -6  14   5       43.02       47.09      4.33 o 
  -5  14   5       59.24       58.79     17.28 o 
  -3  14   5       49.57       37.57     10.87 o 
  -2  14   5      156.80      158.31     20.91 o 
  -1  14   5        0.65        4.04      3.19 o 
   0  14   5      812.16      907.22     81.57 o 
   1  14   5      254.02      252.99     18.15 o 
   2  14   5      176.91      236.59     28.97 o 
   3  14   5       73.06       77.51     26.55 o 
   4  14   5      501.92      648.49     87.36 o 
  -6  15   5       79.62       80.19      9.59 o 
  -5  15   5        4.28        5.46      2.37 o 
  -3  15   5      443.36      455.63     42.53 o 
  -2  15   5       15.38       15.15      5.67 o 
  -1  15   5      715.19      762.52     68.88 o 
   0  15   5      188.38      191.90     24.92 o 
   1  15   5       47.97       46.26     15.46 o 
   2  15   5       62.41       52.20     15.94 o 
   3  15   5      320.05      322.59     37.27 o 
   4  15   5        0.49        1.59      4.62 o 
  -5  16   5       11.37       11.00      4.51 o 
  -4  16   5      258.50      254.06     36.76 o 
  -3  16   5      241.12      238.63     23.59 o 
  -2  16   5      147.36      168.16     33.04 o 
  -1  16   5      239.31      255.06     32.23 o 
   0  16   5       52.78       63.36     18.92 o 
   1  16   5     1021.45     1096.80     66.53 o 
   2  16   5      120.50      104.81     21.82 o 
   3  16   5      239.38      286.76     34.15 o 
   4  16   5       52.98       57.56     22.94 o 
  -5  17   5       76.57       55.93     12.35 o 
  -4  17   5      141.92      173.82     25.49 o 
  -3  17   5      232.16      233.02     31.50 o 
  -2  17   5       65.62       68.20     18.97 o 
   0  17   5      653.65      705.66     44.44 o 
   1  17   5      174.61      142.12     21.50 o 
   2  17   5      210.82      227.88     34.99 o 
   3  17   5      164.76      146.59     22.30 o 
   4  17   5       36.68       35.83     13.03 o 
  -4  18   5      330.32      342.70     40.70 o 
  -3  18   5       14.09       14.53      7.13 o 
  -2  18   5      978.06     1096.06     98.14 o 
  -1  18   5      214.17      243.93     17.82 o 
   0  18   5      530.83      575.82     37.60 o 
   1  18   5       38.75       32.23     13.33 o 
   2  18   5       64.27       62.16     24.08 o 
   3  18   5       82.52       74.92     20.55 o 
   4  18   5      308.63      388.40     36.65 o 
  -4  19   5      525.95      520.25     59.23 o 
  -3  19   5      443.08      453.25     53.83 o 
  -2  19   5       94.93      118.40     31.89 o 
  -1  19   5      190.13      213.81     21.26 o 
   0  19   5      420.27      427.71     40.17 o 
   1  19   5       86.02       66.73     23.79 o 
   2  19   5      249.00      270.45     32.65 o 
   3  19   5       68.01       62.06     19.38 o 
   4  19   5       83.65      104.34     28.93 o 
  -4  20   5       39.07       28.45     12.38 o 
  -3  20   5      292.36      299.99     35.43 o 
  -2  20   5      110.60      104.35     24.95 o 
  -1  20   5      223.82      220.47     21.90 o 
   0  20   5       81.56       76.81     20.58 o 
   1  20   5      294.48      317.12     38.66 o 
   2  20   5       37.96       34.16     13.11 o 
   3  20   5      298.68      322.39     39.94 o 
   4  20   5       63.73       61.48     26.96 o 
  -4  21   5       47.05       27.97     13.53 o 
  -3  21   5      434.26      462.18     55.48 o 
  -2  21   5       11.67       12.33      5.66 o 
  -1  21   5      642.74      666.95     72.00 o 
   0  21   5      257.96      280.33     37.39 o 
   1  21   5       19.45       22.07      9.22 o 
   2  21   5      134.78      143.84     18.71 o 
   3  21   5      327.47      360.96     49.65 o 
   4  21   5        5.77       11.74      6.03 o 
  -4  22   5       35.78       31.31     15.21 o 
  -3  22   5      141.00      142.57     26.77 o 
  -2  22   5      248.90      274.84     35.12 o 
  -1  22   5        5.37        6.74      4.20 o 
   0  22   5      528.59      568.61     66.07 o 
   1  22   5       79.03       86.44     25.21 o 
   2  22   5       10.49        4.88      2.61 o 
   3  22   5       29.68       29.22      9.29 o 
   4  22   5       61.45       39.47     15.77 o 
  -4  23   5      123.21      138.98     21.18 o 
  -3  23   5      218.10      216.74     35.78 o 
  -2  23   5       24.95       21.08      8.52 o 
  -1  23   5      171.70      175.55     21.88 o 
   0  23   5      797.37      873.00    118.58 o 
   1  23   5      109.21      154.96     21.44 o 
   2  23   5      223.90      268.72     46.95 o 
   3  23   5       41.34       44.79     14.58 o 
  -4  24   5       36.27       30.03     15.20 o 
  -3  24   5      210.46      244.03     38.19 o 
  -2  24   5       96.29      100.33     19.65 o 
  -1  24   5        9.90       12.38      6.87 o 
   0  24   5      141.07      141.57     20.43 o 
   1  24   5      327.26      372.93     43.20 o 
   2  24   5       73.47       73.90     20.61 o 
   3  24   5       45.04       47.86     13.96 o 
  -3  25   5      196.15      200.00     25.43 o 
  -2  25   5       65.95       66.65     22.03 o 
  -1  25   5      277.35      277.60     43.28 o 
   0  25   5       22.55       18.99      7.05 o 
   1  25   5       31.45       26.12      8.92 o 
   2  25   5        5.14        4.45      3.81 o 
   3  25   5      214.86      277.60     51.78 o 
  -3  26   5       61.01       45.89     16.13 o 
  -2  26   5      322.15      338.51     49.04 o 
  -1  26   5       40.05       30.70     13.25 o 
   0  26   5        0.59        6.12      4.14 o 
   1  26   5       65.58       77.25     27.17 o 
   2  26   5       62.15       65.42     25.87 o 
   3  26   5      367.48      422.29     77.99 o 
  -3  27   5       94.91       88.93     15.20 o 
  -2  27   5      251.02      268.78     33.30 o 
  -1  27   5       80.35       82.03     21.55 o 
   0  27   5      185.85      194.34     33.05 o 
   1  27   5       15.77       12.78      3.18 o 
   2  27   5      256.94      302.67     29.72 o 
   3  27   5       84.29       59.91     28.08 o 
  -3  28   5       24.42        8.20      6.27 o 
  -2  28   5       84.65       55.89     26.61 o 
  -1  28   5       45.20       39.96     19.92 o 
   0  28   5      247.46      247.97     39.31 o 
   1  28   5       79.38       62.92     19.49 o 
   2  28   5       77.06       64.25     26.50 o 
  -3  29   5      113.46      140.99     15.17 o 
  -2  29   5       21.76       22.91     13.14 o 
  -1  29   5      106.22       71.55     31.22 o 
   0  29   5       84.23       68.51     27.10 o 
   1  29   5        6.00       12.73      3.71 o 
   2  29   5        0.15        2.13      3.58 o 
  -3  30   5      147.65      182.18     32.37 o 
  -2  30   5        9.29       10.28      4.99 o 
  -1  30   5       34.91       29.10     15.10 o 
   0  30   5       39.21       32.79     15.19 o 
   1  30   5      161.04      215.53     30.58 o 
   2  30   5       48.14       42.30     20.63 o 
  -2  31   5        1.45        4.04      4.90 o 
  -1  31   5      227.05      247.17     33.80 o 
   0  31   5       69.20       62.70     19.85 o 
   1  31   5       41.51       36.74     17.32 o 
  -2  32   5      170.39      164.66     35.69 o 
  -1  32   5       62.71       43.44     19.36 o 
   0  32   5       18.32       20.97      9.23 o 
   1  32   5        3.33        4.82      4.88 o 
  -2  33   5        2.31        3.84      4.23 o 
  -1  33   5       79.85       62.45     26.51 o 
   0  33   5       98.38      135.74     42.64 o 
  -2 -31   6       13.98        9.62      5.01 o 
  -1 -31   6       29.76       17.89      5.59 o 
   0 -31   6       20.22        8.37     18.41 o 
  -2 -30   6       10.22        4.47      2.91 o 
  -1 -30   6       49.40       38.24     12.23 o 
   0 -30   6      208.75      250.45     58.33 o 
  -3 -29   6        6.06        4.38      2.44 o 
  -2 -29   6        8.64        3.81      2.44 o 
  -1 -29   6       10.32       -0.40      6.92 o 
   0 -29   6       31.11       28.18     18.57 o 
   1 -29   6       48.34       35.54     25.07 o 
  -3 -28   6       56.34       46.97      9.11 o 
  -2 -28   6       34.69       25.44      8.10 o 
  -1 -28   6       14.76        7.96      5.39 o 
   1 -28   6       31.61       22.57     12.96 o 
  -4 -27   6        6.09        4.37      2.12 o 
  -3 -27   6       23.15       25.15      7.32 o 
  -2 -27   6       31.82       26.48      7.19 o 
  -1 -27   6       48.84       44.70     22.11 o 
   1 -27   6       45.38       47.09     23.28 o 
   2 -27   6       55.09       34.15     27.42 o 
  -4 -26   6       26.13       19.60      7.16 o 
  -3 -26   6        5.87        3.66      2.28 o 
  -2 -26   6        5.81        3.94      1.77 o 
  -1 -26   6       10.06        2.97      7.04 o 
   0 -26   6       74.34       54.47     17.90 o 
   2 -26   6       22.27        7.02      8.18 o 
  -4 -25   6      383.27      433.43     36.22 o 
  -3 -25   6      182.19      171.32     12.83 o 
  -2 -25   6        7.45        6.05      2.95 o 
  -1 -25   6       30.84       25.70      7.75 o 
   0 -25   6       16.26        9.96      5.07 o 
  -4 -24   6      124.42      105.81     14.00 o 
  -3 -24   6      147.27      144.62     13.87 o 
  -2 -24   6       27.93       27.74      6.44 o 
  -1 -24   6       13.45        9.92      3.76 o 
   0 -24   6      100.11       98.43     33.23 o 
   1 -24   6      147.56      168.34     24.98 o 
  -5 -23   6      138.73      132.94     20.93 o 
  -4 -23   6       75.87       61.81     14.60 o 
  -3 -23   6       44.32       39.48      6.03 o 
  -2 -23   6       11.13        9.50      3.47 o 
  -1 -23   6       78.24       82.05      9.19 o 
   0 -23   6      110.27      100.69     25.15 o 
  -5 -22   6      243.24      251.70     32.24 o 
  -4 -22   6        3.99        4.60      2.50 o 
  -3 -22   6      232.45      258.71     24.04 o 
  -2 -22   6       20.88       17.34      4.56 o 
  -1 -22   6      118.19      116.40     17.57 o 
   0 -22   6       49.91       39.09     13.81 o 
   2 -22   6       50.16       38.09     26.36 o 
   3 -22   6      199.79      236.44     44.22 o 
  -5 -21   6       96.27       83.40     23.95 o 
  -4 -21   6      358.29      419.62     35.59 o 
  -3 -21   6       63.35       58.31      4.79 o 
  -2 -21   6      106.02      110.07     11.67 o 
  -1 -21   6      248.72      308.43     28.03 o 
   0 -21   6       28.45       22.49      8.10 o 
   1 -21   6       43.23       44.19     13.45 o 
  -5 -20   6       15.36       14.19      6.28 o 
  -4 -20   6        7.51        6.25      3.11 o 
  -3 -20   6       23.06       16.20      8.74 o 
  -2 -20   6        5.24        6.27      3.92 o 
  -1 -20   6       25.94       16.57     17.44 o 
   0 -20   6      117.55      150.32     15.99 o 
   3 -20   6      140.21      169.81     34.57 o 
  -5 -19   6      215.13      205.01     15.31 o 
  -4 -19   6       75.69       57.96     10.54 o 
  -3 -19   6      140.15      160.34     16.01 o 
  -2 -19   6      100.20       94.12     15.05 o 
   0 -19   6       76.80       72.24     29.83 o 
  -5 -18   6      229.82      264.00     25.14 o 
  -4 -18   6       85.90       77.25     10.67 o 
  -3 -18   6      693.11      745.60     85.05 o 
  -2 -18   6      261.00      277.98     32.65 o 
  -1 -18   6      183.99      169.74     16.44 o 
   0 -18   6      123.15       92.24     34.53 o 
   1 -18   6       40.39       39.30     13.37 o 
   4 -18   6       38.62       42.87     14.99 o 
  -6 -17   6       21.21       14.49      6.39 o 
  -5 -17   6       82.16       71.06     12.19 o 
  -4 -17   6      237.87      248.01     25.42 o 
  -1 -17   6      114.06      108.21     34.77 o 
   4 -17   6      120.03      117.26     20.99 o 
  -6 -16   6      103.25      102.48     15.48 o 
  -5 -16   6       21.60       19.06      4.28 o 
  -4 -16   6      357.51      329.96     26.70 o 
  -3 -16   6        1.57        1.67      6.85 o 
   3 -16   6       68.74       80.97     32.60 o 
   4 -16   6       50.36       61.77     13.56 o 
  -6 -15   6       20.11       15.83      7.08 o 
  -5 -15   6       12.41       12.51      3.95 o 
  -4 -15   6      383.00      464.61     52.48 o 
  -2 -15   6      257.94      332.92     31.27 o 
  -1 -15   6      372.67      375.06     34.96 o 
   0 -15   6      152.70      131.79     26.46 o 
   1 -15   6      382.52      373.48     42.84 o 
   4 -15   6      205.61      174.85     31.96 o 
  -6 -14   6      105.64       97.25     19.69 o 
  -5 -14   6      197.42      149.71     47.81 o 
  -4 -14   6       24.49       24.97      9.66 o 
  -2 -14   6       66.49       83.62     18.55 o 
  -1 -14   6       16.81       17.02      5.40 o 
   1 -14   6       10.53        5.21     14.27 o 
   2 -14   6        4.73        8.05      9.34 o 
  -6 -13   6       47.17       42.87     13.20 o 
  -5 -13   6       95.38      134.74     31.07 o 
  -4 -13   6      154.43      167.10     15.92 o 
  -3 -13   6      397.21      378.19     29.66 o 
  -2 -13   6      589.49      555.87     47.23 o 
  -1 -13   6      103.25      129.77     21.90 o 
   1 -13   6       54.13       44.31     11.69 o 
   3 -13   6        2.00       13.41     10.76 o 
  -6 -12   6       43.74       41.90     12.69 o 
  -5 -12   6       51.88       56.26     12.03 o 
  -4 -12   6       28.67       24.09      8.69 o 
  -3 -12   6       14.63       10.00      6.48 o 
  -1 -12   6      262.13      334.86     28.60 o 
   0 -12   6     1098.47     1040.27     62.71 o 
   1 -12   6      156.78       86.17     13.60 o 
  -6 -11   6       14.69       10.92      5.85 o 
  -5 -11   6       50.99       37.30     13.29 o 
  -4 -11   6      661.72      696.08     78.58 o 
  -1 -11   6     1347.17     1349.41     84.93 o 
   0 -11   6       66.70       71.11     22.05 o 
   1 -11   6      136.44      218.16     22.34 o 
  -6 -10   6       11.28        8.92      5.16 o 
  -5 -10   6      105.42      109.05     33.30 o 
  -4 -10   6      464.40      424.05     50.05 o 
  -3 -10   6      609.42      565.46     52.48 o 
  -1 -10   6      291.94      253.33     32.49 o 
   0 -10   6        9.32       26.21     12.90 o 
   1 -10   6     1140.69     1250.49     75.19 o 
   2 -10   6       60.72       46.34      8.35 o 
   3 -10   6      146.01      162.50     39.60 o 
  -6  -9   6        7.35        4.93      2.70 o 
  -3  -9   6      197.66      238.18     21.09 o 
  -2  -9   6       46.81       13.17     25.69 o 
  -1  -9   6     1246.65     1322.14    118.07 o 
   1  -9   6      882.43      968.27     58.09 o 
   2  -9   6       35.13       29.73     19.67 o 
   3  -9   6       15.45       15.34      7.47 o 
   4  -9   6       18.94       15.58     12.32 o 
  -6  -8   6       12.65        7.85      5.31 o 
  -5  -8   6      226.39      215.98     27.55 o 
  -4  -8   6       76.21      100.00     41.22 o 
  -3  -8   6      125.32       97.98     16.59 o 
  -2  -8   6      117.41      120.06     33.27 o 
  -1  -8   6      178.29      190.22     25.25 o 
   1  -8   6      687.43      673.07     41.05 o 
   2  -8   6       21.73        9.21      5.39 o 
   3  -8   6      559.85      652.70     82.08 o 
   4  -8   6       32.87       26.42     15.42 o 
  -6  -7   6       12.04        7.58      3.13 o 
  -4  -7   6      221.21      226.63     26.83 o 
  -3  -7   6      375.99      358.65     17.46 o 
  -2  -7   6      168.93      189.34     24.88 o 
  -1  -7   6      101.63      108.88     15.41 o 
   0  -7   6       23.25       25.55     10.15 o 
   1  -7   6      133.64      153.31     22.81 o 
   2  -7   6        6.34        5.24      4.88 o 
  -6  -6   6       38.31       34.74     17.70 o 
  -5  -6   6       64.94       74.85     12.66 o 
  -4  -6   6       53.79       54.34     28.96 o 
  -3  -6   6       93.81       87.37     10.62 o 
  -2  -6   6      107.81       90.21     23.85 o 
  -1  -6   6      145.87      283.74     20.32 o 
   0  -6   6      153.17      173.75     34.44 o 
   1  -6   6      308.08      208.58     30.06 o 
   5  -6   6       43.06      132.96     29.41 o 
  -6  -5   6       30.71       29.15      9.49 o 
  -4  -5   6      480.06      411.81     45.77 o 
  -3  -5   6       30.02       73.98     14.26 o 
  -2  -5   6      302.05      326.39     31.79 o 
  -1  -5   6     3127.52     3309.71    393.15 o 
   0  -5   6       27.44       42.84     10.43 o 
   1  -5   6      170.75      186.00     23.59 o 
   3  -5   6       74.61      117.51     20.49 o 
   4  -5   6      114.19      160.84     30.47 o 
  -6  -4   6      128.06      153.76     21.19 o 
  -5  -4   6      242.82      306.43     36.13 o 
  -4  -4   6      326.86      338.41     39.25 o 
  -3  -4   6     1816.85     1914.77    114.06 o 
  -2  -4   6       39.01       42.38     12.02 o 
  -1  -4   6      609.62      684.68     39.00 o 
   1  -4   6      147.72      169.42     18.13 o 
   3  -4   6      333.24      365.32     44.30 o 
   4  -4   6       32.00       31.88     14.43 o 
  -6  -3   6       35.27       34.34     12.58 o 
  -5  -3   6       82.04       67.47     18.34 o 
  -4  -3   6     1231.43     1283.20    115.09 o 
  -3  -3   6      732.47      707.81     65.05 o 
  -2  -3   6     1050.38     1096.75     59.55 o 
  -1  -3   6      812.47      789.44     44.04 o 
   1  -3   6     1005.68     1072.91     95.46 o 
   3  -3   6       34.74       27.75      9.29 o 
   5  -3   6       66.73       86.04     18.02 o 
  -6  -2   6      273.43      295.05     29.10 o 
  -5  -2   6       51.33       40.15     20.87 o 
  -4  -2   6      141.74      166.21     26.79 o 
  -3  -2   6      226.07      237.37     36.16 o 
  -2  -2   6      709.65      755.14     41.88 o 
  -1  -2   6       96.57       92.98     23.59 o 
   1  -2   6      264.20      299.89     43.32 o 
   3  -2   6        6.61        5.94      3.36 o 
   4  -2   6       51.63       54.95      9.81 o 
  -6  -1   6       29.38       24.37      6.66 o 
  -5  -1   6       34.99       43.10     24.56 o 
  -4  -1   6       42.49      123.88     31.68 o 
  -3  -1   6      361.64      398.27     51.47 o 
  -2  -1   6       41.33       34.36     11.97 o 
  -1  -1   6      910.83      922.80     50.18 o 
   2  -1   6      447.60      487.95     45.09 o 
   3  -1   6       60.75       45.50     23.73 o 
   4  -1   6      195.56      181.37     25.37 o 
  -6   0   6      100.71      107.59     11.52 o 
  -5   0   6       89.22       84.16     31.25 o 
  -3   0   6      407.55      522.61     49.22 o 
  -2   0   6       39.92       36.06     15.88 o 
   0   0   6       10.01        5.48      5.55 o 
   2   0   6      597.82      575.10     53.69 o 
   3   0   6       73.04       49.76     19.20 o 
   4   0   6       59.53      129.40     26.50 o 
  -6   1   6       27.92       32.50      7.31 o 
  -5   1   6       35.20       45.77     22.98 o 
  -3   1   6      364.80      387.28     37.30 o 
   0   1   6       79.63      222.99     16.20 o 
   1   1   6      509.16      473.88     43.08 o 
   3   1   6       61.04       50.62     19.75 o 
   4   1   6      197.44      229.22     29.95 o 
  -6   2   6      285.63      322.61     31.47 o 
  -5   2   6       51.50       44.43     20.98 o 
  -4   2   6      140.33      183.35     31.68 o 
   0   2   6     5401.93     5323.99    631.34 o 
   1   2   6      264.94      290.52     35.97 o 
   3   2   6        7.01        7.22      2.85 o 
   4   2   6       49.17       42.45     13.96 o 
  -6   3   6       34.53       41.99     14.71 o 
  -5   3   6       84.95       87.68     33.06 o 
  -4   3   6     1231.57     1324.42    118.34 o 
  -2   3   6     1055.11     1069.18     57.79 o 
  -1   3   6      818.39      801.89     43.89 o 
   0   3   6      275.06      309.74     20.59 o 
   3   3   6       35.50       16.67      8.41 o 
   4   3   6       25.29       14.42      4.84 o 
  -6   4   6      123.92      141.97     15.91 o 
  -4   4   6      322.58      324.34     36.84 o 
   0   4   6      783.84      774.19     42.36 o 
   4   4   6       32.57       23.48      9.66 o 
  -6   5   6       30.13       23.46      7.50 o 
  -4   5   6      478.59      453.99     50.11 o 
  -3   5   6       31.82       43.45     19.05 o 
   0   5   6       26.67       43.99     12.54 o 
   1   5   6      173.43      174.10     32.45 o 
   3   5   6       74.50       69.81     22.01 o 
   4   5   6      115.14      124.17     17.98 o 
  -6   6   6       34.39       38.42     10.25 o 
  -5   6   6       66.75       86.06     14.23 o 
   0   6   6      158.36      190.64     24.40 o 
   1   6   6      306.76      321.31     34.29 o 
   4   6   6      191.52      237.22     32.88 o 
  -6   7   6       11.83       12.15      4.35 o 
  -5   7   6       58.45       39.88     21.28 o 
  -2   7   6      161.15      164.44     21.78 o 
   0   7   6       22.66       26.82      9.41 o 
   1   7   6      136.60      143.35     22.05 o 
   2   7   6        4.46       13.13      5.31 o 
   4   7   6       89.99       92.86     21.99 o 
  -6   8   6       14.95       12.69      4.60 o 
  -4   8   6       78.46       91.88     27.34 o 
  -1   8   6      181.08      161.41     21.42 o 
   0   8   6      251.99      255.39     31.84 o 
   4   8   6       33.49       23.14      7.23 o 
  -6   9   6        7.57        5.87      3.22 o 
  -4   9   6       33.33       40.44     26.83 o 
  -1   9   6     1245.73     1272.37    113.44 o 
   0   9   6      337.82      361.98     33.79 o 
   1   9   6      876.38      891.91     58.37 o 
   2   9   6       36.33       46.44     15.64 o 
   3   9   6       15.59       10.75      4.10 o 
   4   9   6       18.28       14.58     11.38 o 
  -6  10   6       12.53        8.06      5.25 o 
  -5  10   6       98.84      105.71     29.10 o 
  -1  10   6      297.18      319.32     30.63 o 
   0  10   6       11.38        5.57      3.61 o 
   1  10   6     1155.70     1309.50     78.28 o 
   4  10   6      323.62      369.14     47.57 o 
  -6  11   6       15.71       15.42      5.07 o 
  -5  11   6       50.55       44.50     13.11 o 
  -3  11   6       16.77       28.40      6.96 o 
   0  11   6       68.28       67.26     20.25 o 
   2  11   6      210.76      249.28     30.46 o 
   4  11   6      424.21      481.96     60.99 o 
  -6  12   6       43.71       47.94      4.49 o 
  -5  12   6       49.82       51.74     16.64 o 
  -4  12   6       30.07       31.34     12.76 o 
   0  12   6     1092.23     1119.66     67.71 o 
   1  12   6      159.53      151.83     35.81 o 
   2  12   6      362.87      276.98     33.10 o 
   3  12   6      173.53      176.00     39.96 o 
   4  12   6       99.55      104.34     17.15 o 
  -5  13   6       99.73      120.79     22.11 o 
  -4  13   6      155.49      176.60     24.91 o 
  -1  13   6       99.81      116.99     34.03 o 
   0  13   6       66.50       76.40     19.67 o 
   1  13   6       54.78       44.46     11.60 o 
   2  13   6       51.30       51.97     21.37 o 
   3  13   6        1.84        2.15      4.31 o 
   4  13   6      137.94      184.49     19.30 o 
  -5  14   6      195.58      194.42     25.41 o 
  -2  14   6       64.94       67.91     16.29 o 
  -1  14   6       17.52       28.68      9.25 o 
   0  14   6       76.19       79.87     31.89 o 
   1  14   6       12.83        7.24      5.26 o 
   2  14   6        5.32        7.84      4.02 o 
   3  14   6      333.94      371.62     49.00 o 
   4  14   6        3.97       -2.62      6.42 o 
  -5  15   6       14.06       15.06      7.52 o 
  -3  15   6       76.61       77.60     28.34 o 
  -2  15   6      263.27      274.65     32.01 o 
  -1  15   6      378.23      456.48     42.82 o 
   0  15   6      150.86      170.73     39.70 o 
   1  15   6      377.77      330.04     45.87 o 
   2  15   6      262.16      285.20     35.82 o 
   3  15   6       14.02       13.89      4.61 o 
   4  15   6      205.22      230.02     40.66 o 
  -5  16   6       21.82       19.83      9.79 o 
  -3  16   6        1.51        7.59      3.32 o 
  -2  16   6      555.58      586.09     63.68 o 
  -1  16   6      141.61      131.90     35.85 o 
   0  16   6     1411.64     1224.87    130.94 o 
   1  16   6       62.38       58.79     24.18 o 
   2  16   6      220.91      242.07     41.70 o 
   3  16   6       69.04       71.65     27.38 o 
   4  16   6       50.04       48.55     19.02 o 
  -5  17   6       85.02       70.16     24.79 o 
  -2  17   6      523.90      522.50     57.08 o 
   0  17   6      287.57      369.14     53.18 o 
   1  17   6       95.53       80.72     32.11 o 
   2  17   6      249.03      263.98     31.27 o 
   3  17   6        7.10        8.19      5.27 o 
   4  17   6      119.08      147.45     26.42 o 
  -5  18   6      226.34      248.29     36.89 o 
  -4  18   6       84.74       80.00     24.45 o 
  -2  18   6      257.17      258.76     31.26 o 
   0  18   6      122.63       89.42     38.37 o 
   1  18   6       43.86       37.69     14.36 o 
   2  18   6       41.84       24.46     10.55 o 
   3  18   6      777.84      880.40     21.07 o 
   4  18   6       36.92       25.27     12.10 o 
  -5  19   6      217.91      246.31     24.29 o 
  -4  19   6       75.24       58.20     21.81 o 
  -3  19   6      137.38      133.78     17.66 o 
  -2  19   6       99.35      114.67     34.71 o 
  -1  19   6     1005.77     1063.20    120.97 o 
   0  19   6       79.65       61.40     24.38 o 
   1  19   6      106.35       79.61     23.80 o 
   2  19   6      101.45      103.32     34.68 o 
   3  19   6       10.80        6.23      6.67 o 
  -4  20   6        6.94        6.05      6.04 o 
  -3  20   6       22.47       20.57      6.67 o 
  -2  20   6        4.11        8.38      7.45 o 
  -1  20   6       27.51       36.36     14.57 o 
   0  20   6      118.75      143.18     18.63 o 
   1  20   6       73.00       53.00     23.30 o 
   2  20   6       98.36       94.15     28.31 o 
   3  20   6      140.46      159.95     25.80 o 
  -4  21   6      359.86      417.39     57.94 o 
  -3  21   6       62.85       52.76     22.78 o 
  -2  21   6      106.02      103.34     28.19 o 
  -1  21   6      247.43      262.77     32.27 o 
   0  21   6       29.08       24.51     10.55 o 
   1  21   6       44.32       56.07     20.04 o 
   2  21   6       58.44       49.04     13.07 o 
   3  21   6        0.50        3.50      5.09 o 
  -4  22   6        4.43        4.82      7.11 o 
  -3  22   6      229.90      242.77     36.10 o 
  -2  22   6       22.07       14.89      4.74 o 
  -1  22   6      118.92      107.39     31.65 o 
   0  22   6       50.01       37.75     17.34 o 
   1  22   6      155.15      173.40     38.92 o 
   2  22   6       49.97       46.71     17.27 o 
   3  22   6      199.55      237.97     41.97 o 
  -4  23   6       76.34       59.19     29.07 o 
  -3  23   6       42.63       35.22     17.11 o 
  -2  23   6       10.59       12.00      4.96 o 
  -1  23   6       77.92       77.20     20.59 o 
   0  23   6      108.98      102.58     37.79 o 
   1  23   6      230.23      240.92     31.21 o 
   2  23   6       11.29        4.71      4.34 o 
   3  23   6        4.48        3.08      3.79 o 
  -4  24   6      125.08       99.49     23.15 o 
  -3  24   6      148.98      124.80     28.72 o 
  -2  24   6       31.01       21.78      7.78 o 
  -1  24   6       14.33       13.29      4.59 o 
   0  24   6      105.75      115.79     33.59 o 
   1  24   6      150.07      182.69     29.44 o 
   2  24   6      175.33      219.69     29.11 o 
   3  24   6      338.83      364.84     64.63 o 
  -4  25   6      379.29      397.84     71.01 o 
  -3  25   6      183.03      176.61     29.50 o 
  -2  25   6        5.54        3.92      5.77 o 
  -1  25   6       30.21       26.61     10.06 o 
   0  25   6       16.11       14.69      7.11 o 
   1  25   6      118.64       84.68     38.26 o 
   2  25   6      309.24      393.82     49.99 o 
  -3  26   6        6.76        8.43      4.76 o 
  -2  26   6        5.76       -0.17      4.26 o 
  -1  26   6        9.33        2.37      4.21 o 
   0  26   6       68.33       62.40     23.09 o 
   1  26   6      290.08      326.00     42.73 o 
   2  26   6       23.61       26.29     12.19 o 
  -3  27   6       24.41       20.08     14.11 o 
  -2  27   6       32.20       37.20      8.29 o 
  -1  27   6       53.78       38.53     17.16 o 
   0  27   6      239.69      295.07     42.36 o 
   1  27   6       48.89       54.51     25.36 o 
   2  27   6       55.29       55.83     17.11 o 
  -3  28   6       52.74       37.46     18.22 o 
  -2  28   6       36.08       36.53     15.95 o 
  -1  28   6       14.42       23.33     11.23 o 
   0  28   6       45.02       49.92     18.29 o 
   1  28   6       34.32       35.23     13.74 o 
  -3  29   6        6.48        7.04      3.41 o 
  -2  29   6        8.78        7.66      5.83 o 
  -1  29   6        9.17        6.34      4.14 o 
   0  29   6       30.89       32.84     19.33 o 
   1  29   6       47.04       44.87     14.79 o 
  -2  30   6        8.63        4.64      5.60 o 
  -1  30   6       50.66       34.71     13.33 o 
   0  30   6      213.56      289.26     51.27 o 
   1  30   6       13.02       12.11      5.29 o 
  -2  31   6       14.47       12.43      5.51 o 
  -1  31   6       27.54       18.23     10.24 o 
   0  31   6       20.40       14.58      6.12 o 
  -1 -29   7       22.10       14.45      7.07 o 
  -2 -28   7       13.02        9.03      3.74 o 
  -1 -28   7      102.51      112.45     18.26 o 
   0 -28   7       63.44       59.15     12.45 o 
  -3 -27   7      123.14      135.44     19.05 o 
  -2 -27   7       23.00       17.17      8.70 o 
  -1 -27   7       24.12       29.34     14.03 o 
   0 -27   7       17.16       20.23     12.78 o 
  -3 -26   7       17.49       15.22      5.94 o 
  -2 -26   7        7.42        2.59      3.00 o 
  -1 -26   7       24.06       24.59      6.72 o 
   0 -26   7       28.62       36.54     19.56 o 
   1 -26   7       25.43       15.97     10.25 o 
  -3 -25   7       10.19        5.92      3.44 o 
  -2 -25   7       44.88       40.03      7.30 o 
  -1 -25   7       37.35       28.13     10.27 o 
   1 -25   7       59.81       45.64     24.63 o 
  -4 -24   7      131.51      118.17     16.90 o 
  -3 -24   7       78.24       86.29      9.43 o 
  -2 -24   7       17.13       16.09      5.49 o 
  -1 -24   7       63.93       55.84     26.99 o 
   0 -24   7       86.70       80.53     31.59 o 
   1 -24   7      164.66      172.15     18.88 o 
  -4 -23   7      101.12      106.15     23.87 o 
  -3 -23   7       12.44       10.91      3.47 o 
  -2 -23   7       39.14       41.30      7.45 o 
  -1 -23   7       17.70       15.28     17.46 o 
   1 -23   7       71.96       80.85     12.66 o 
  -4 -22   7      311.11      329.01     18.80 o 
  -3 -22   7       10.85       11.13      3.94 o 
  -2 -22   7       14.76       17.64      4.82 o 
  -1 -22   7        5.52        2.91      2.87 o 
   0 -22   7      134.81      123.81     26.65 o 
  -4 -21   7      182.70      200.75     13.37 o 
  -3 -21   7       96.45       86.89     11.50 o 
  -2 -21   7       71.69       67.77      9.43 o 
  -1 -21   7       32.34       25.50     16.97 o 
   0 -21   7      185.27      181.82     23.41 o 
  -5 -20   7       53.75       40.76     11.84 o 
  -4 -20   7      224.61      224.22     23.86 o 
  -3 -20   7       53.15       64.77     15.27 o 
  -2 -20   7       44.32       43.56      8.39 o 
  -1 -20   7      244.63      240.61     25.86 o 
   0 -20   7       66.48       60.66     19.22 o 
  -5 -19   7      132.37      133.56     28.92 o 
  -4 -19   7      171.71      181.38     16.50 o 
  -3 -19   7       43.12       48.33      5.16 o 
  -2 -19   7       29.64       42.01     16.45 o 
  -1 -19   7      120.73       91.75     30.76 o 
   0 -19   7       92.65       57.50     35.76 o 
  -5 -18   7       27.70       25.32      8.70 o 
  -4 -18   7      338.87      382.34     32.40 o 
  -3 -18   7       21.21       28.22      9.58 o 
  -2 -18   7        7.50        3.08      6.12 o 
  -1 -18   7      387.96      386.24     45.74 o 
   2 -18   7      434.32      349.78     45.79 o 
  -5 -17   7      588.97      609.09     50.97 o 
  -4 -17   7      136.46      143.06     15.66 o 
  -3 -17   7      356.24      326.79     22.12 o 
  -2 -17   7        4.14        4.40      2.69 o 
   2 -17   7      108.27      181.42     27.66 o 
  -5 -16   7       42.47       39.05     19.47 o 
  -4 -16   7       56.40       47.87      9.44 o 
  -3 -16   7      378.80      414.53     46.10 o 
  -2 -16   7       11.96       12.21     21.15 o 
   0 -16   7       78.76       55.18     18.74 o 
   2 -16   7      119.82      121.53     19.29 o 
  -5 -15   7      152.20      146.55     20.31 o 
  -4 -15   7      100.56      134.04     20.24 o 
  -3 -15   7      119.17      146.96     35.21 o 
  -2 -15   7      224.32      157.52     37.86 o 
  -5 -14   7       82.64       81.99     11.21 o 
  -4 -14   7      228.88      232.63     24.69 o 
  -3 -14   7       34.46       33.48     11.38 o 
  -2 -14   7       80.83      116.06     45.43 o 
   1 -14   7      198.91      116.70     15.37 o 
   2 -14   7       97.00      106.27     28.16 o 
  -6 -13   7       30.61       30.37      9.85 o 
  -5 -13   7       62.59       59.11     17.60 o 
  -4 -13   7      215.50      241.79     25.49 o 
  -3 -13   7       34.62       26.79     16.65 o 
  -2 -13   7       46.53       30.77     15.71 o 
  -1 -13   7      420.94      424.35     46.65 o 
  -6 -12   7       16.51       16.62      5.95 o 
  -5 -12   7        9.93       10.43      5.88 o 
  -4 -12   7      144.31      127.86     17.52 o 
  -2 -12   7       44.19       59.31     20.91 o 
   2 -12   7      108.54       78.16     29.24 o 
   3 -12   7      304.98      226.68     30.51 o 
  -6 -11   7       23.84       17.07      7.88 o 
  -4 -11   7        0.03        4.58      8.88 o 
  -2 -11   7     1145.07     1046.23    111.69 o 
  -1 -11   7      111.46      156.48     21.42 o 
   0 -11   7     1360.54     1282.63    177.72 o 
  -6 -10   7       63.78       57.19     18.36 o 
  -5 -10   7       14.26       16.84     10.66 o 
  -4 -10   7      202.77      198.87     25.25 o 
  -2 -10   7       60.24       46.35     26.07 o 
  -1 -10   7        0.21       37.04     15.80 o 
   0 -10   7      780.11      483.65     52.90 o 
  -6  -9   7       55.77       40.92     19.42 o 
  -5  -9   7      240.27      215.86     26.75 o 
  -3  -9   7      317.29      268.28     31.54 o 
  -2  -9   7      456.34      531.82     49.74 o 
   0  -9   7      140.25      116.36     17.89 o 
   1  -9   7      154.80      175.21     27.39 o 
   2  -9   7      127.43      122.15     19.41 o 
   4  -9   7       72.15       55.29     25.17 o 
  -6  -8   7       71.45       52.70     33.45 o 
  -5  -8   7       23.55       18.22     15.34 o 
  -3  -8   7        8.86        9.63      4.72 o 
  -2  -8   7      149.31      121.20     36.71 o 
   0  -8   7      315.91      342.80     34.27 o 
   2  -8   7       50.07       47.87     19.19 o 
  -6  -7   7       20.48       17.79      8.69 o 
  -4  -7   7       51.23       52.97     20.90 o 
  -3  -7   7       67.42       75.60     28.07 o 
  -2  -7   7       84.32       74.19     25.42 o 
  -1  -7   7       65.29       74.78     40.55 o 
   0  -7   7      508.53      564.00     54.74 o 
   2  -7   7      318.66      357.69     44.50 o 
  -6  -6   7      133.82      141.00     15.17 o 
  -5  -6   7       35.57       26.17     17.99 o 
  -3  -6   7       69.47       79.48     13.82 o 
  -2  -6   7      154.10      137.62     37.99 o 
   0  -6   7      584.20      551.81     53.79 o 
   1  -6   7      100.10      109.97     16.35 o 
   2  -6   7       10.69       23.63     10.53 o 
  -5  -5   7       10.19       16.02     17.28 o 
  -3  -5   7      458.18      467.44     52.45 o 
  -2  -5   7      841.21      858.65     53.59 o 
   0  -5   7      567.85      566.96     43.39 o 
   1  -5   7      301.80      322.56     36.38 o 
   2  -5   7       60.94       57.09     19.64 o 
   3  -5   7       23.60       40.51     14.05 o 
  -6  -4   7        9.98        9.03      9.84 o 
  -5  -4   7      123.45       99.37     16.57 o 
  -3  -4   7      276.95      315.74     46.23 o 
  -2  -4   7      353.96      464.68     31.42 o 
  -1  -4   7     2193.13     2399.36    335.62 o 
   1  -4   7      107.25      100.53     15.26 o 
   2  -4   7      181.21      209.71     27.09 o 
   3  -4   7        0.05        1.12      2.21 o 
   4  -4   7      121.18      171.29     39.80 o 
  -6  -3   7        3.82        5.25      3.41 o 
  -5  -3   7        5.42       14.62      8.95 o 
  -3  -3   7      309.49      303.83     29.73 o 
  -2  -3   7      743.15      753.78     46.86 o 
  -1  -3   7     1337.92     1587.02     94.94 o 
   1  -3   7      631.44      601.71     66.11 o 
   2  -3   7      168.40      188.96     24.22 o 
   3  -3   7       30.67       26.42      5.20 o 
   4  -3   7       16.46       11.43      8.09 o 
  -6  -2   7       14.49       12.52      4.11 o 
  -5  -2   7       18.75       24.41      8.02 o 
  -4  -2   7      235.68      244.00     46.75 o 
  -3  -2   7      468.72      446.89     42.21 o 
  -2  -2   7      300.77      363.32     26.16 o 
  -1  -2   7     2159.44     2049.45    120.70 o 
   0  -2   7       66.73       68.48     21.64 o 
   1  -2   7       86.98      119.27     12.30 o 
   2  -2   7       44.71       48.81     20.27 o 
   3  -2   7       89.74       90.26     14.71 o 
   4  -2   7      129.08      109.06     17.95 o 
  -6  -1   7       16.39       14.75      4.97 o 
  -5  -1   7      208.40      230.87     66.44 o 
  -3  -1   7      665.62      693.62     63.43 o 
  -2  -1   7      299.15      305.73     22.23 o 
  -1  -1   7      174.38      436.35     29.46 o 
   0  -1   7      268.29      268.79     32.11 o 
   1  -1   7       12.89       18.59      6.93 o 
   2  -1   7        0.62        9.19      9.07 o 
   3  -1   7       66.16       73.86     14.14 o 
   4  -1   7       61.21       84.90     17.87 o 
  -6   0   7      135.09      146.43     11.07 o 
  -5   0   7       33.82       30.98     27.07 o 
  -3   0   7      222.66      244.69     35.66 o 
  -2   0   7      193.42      209.06     42.93 o 
  -1   0   7       43.80       44.03     10.25 o 
   0   0   7      545.19      484.90     30.65 o 
   1   0   7      519.47      471.31     67.24 o 
   2   0   7      248.23      252.06     32.12 o 
   4   0   7        9.51        5.54      8.11 o 
  -6   1   7       18.11       17.08      7.47 o 
  -5   1   7      207.41      190.06     28.68 o 
  -4   1   7      403.67      432.98     51.11 o 
  -2   1   7      301.37      326.77     23.41 o 
  -1   1   7      176.84      264.95     19.87 o 
   0   1   7      277.15      317.48     21.70 o 
   1   1   7       14.47       17.73      8.78 o 
   2   1   7        0.77        3.87      4.33 o 
  -6   2   7       14.71       11.77      5.77 o 
  -5   2   7       19.25       16.38      7.46 o 
  -4   2   7      231.62      239.65     29.72 o 
  -2   2   7      294.41      367.93     26.12 o 
  -1   2   7     2156.26     2322.35    136.65 o 
   0   2   7       70.29       84.66     26.59 o 
   1   2   7       84.83      127.74     24.14 o 
   2   2   7       44.13       45.06     21.52 o 
   3   2   7       92.16      112.18     28.16 o 
  -6   3   7        3.20        2.43      1.74 o 
  -5   3   7        6.29        4.11      5.92 o 
  -4   3   7      615.73      661.58     76.35 o 
  -2   3   7      744.82      844.24     52.31 o 
  -1   3   7     1326.38     1475.00     88.71 o 
   0   3   7      472.90      301.30     20.63 o 
   1   3   7      625.20      537.28     58.38 o 
  -6   4   7       10.80       30.36     14.06 o 
  -5   4   7      126.30      136.82     31.69 o 
  -4   4   7      404.30      455.97     53.73 o 
  -2   4   7      355.82      369.28     25.17 o 
  -1   4   7     2206.51     2231.60    131.21 o 
   0   4   7      982.36      911.74     55.55 o 
   3   4   7        0.21        4.38      3.56 o 
  -5   5   7       10.13       10.65      8.82 o 
  -4   5   7      154.70      195.24     34.18 o 
  -1   5   7       43.81       48.79     37.16 o 
   0   5   7      560.36      685.67     43.29 o 
   2   5   7       58.32       56.39     18.74 o 
  -5   6   7       35.49       44.55     22.75 o 
  -4   6   7      180.81      210.88     40.32 o 
  -3   6   7       66.02       87.20     13.64 o 
   0   6   7      589.22      613.71     56.41 o 
   4   6   7       22.49       17.13      6.14 o 
  -6   7   7       19.15       12.31      8.66 o 
  -5   7   7      467.39      506.04     61.09 o 
  -4   7   7       54.11       67.93     32.11 o 
  -3   7   7       67.64       76.10     24.60 o 
  -2   7   7       82.89       74.56     15.10 o 
   0   7   7      504.29      582.69     53.60 o 
   4   7   7       41.48       33.89     12.47 o 
  -6   8   7       71.47       60.26     30.10 o 
  -5   8   7       23.03       31.79     16.06 o 
  -4   8   7      285.15      312.19     37.93 o 
  -2   8   7      147.05      180.67     24.92 o 
   0   8   7      326.45      278.64     26.92 o 
   3   8   7       23.61       13.45      8.39 o 
   4   8   7      152.46      147.80     26.35 o 
  -6   9   7       53.02       39.28     26.39 o 
  -5   9   7      239.10      181.66     34.20 o 
  -4   9   7      291.07      270.29     32.96 o 
  -2   9   7      464.02      444.83     41.42 o 
  -1   9   7      134.54      143.63     28.32 o 
   0   9   7      132.72      152.78     43.62 o 
   3   9   7       90.24       86.19     27.93 o 
   4   9   7       74.29       63.60     27.50 o 
  -6  10   7       68.45       76.37     17.85 o 
  -4  10   7      212.02      204.92     34.45 o 
  -1  10   7        0.59        5.61      6.00 o 
   0  10   7      769.76      469.35     52.46 o 
   3  10   7       89.87       72.10     23.88 o 
   4  10   7       70.98       55.66     27.20 o 
  -6  11   7       24.83       20.41      8.76 o 
  -4  11   7        0.16       10.00      5.25 o 
  -3  11   7      699.90      707.48     81.21 o 
  -2  11   7     1141.43     1118.37    119.75 o 
  -1  11   7      112.26      127.48     31.79 o 
   0  11   7     1369.75     1191.13    129.31 o 
   3  11   7      111.51      123.12     21.79 o 
   4  11   7        4.67       11.10      4.43 o 
  -6  12   7       17.74       13.07      8.33 o 
  -5  12   7        9.40        7.00      5.44 o 
  -3  12   7      279.67      305.34     36.71 o 
  -2  12   7       47.51       63.35     16.79 o 
  -1  12   7      192.77      208.55     41.13 o 
   0  12   7      821.61      967.61    104.61 o 
   1  12   7      511.79      438.25     51.39 o 
   3  12   7      303.13      369.66     48.73 o 
  -6  13   7       30.67       21.09     14.36 o 
  -5  13   7       64.62       64.82     21.05 o 
  -3  13   7       33.12       21.70     19.30 o 
  -2  13   7       41.43       37.42     14.14 o 
  -1  13   7      420.01      437.00     48.12 o 
   2  13   7       25.28       14.40      5.04 o 
   3  13   7       79.01       61.35     20.50 o 
  -5  14   7       82.04       51.07     27.98 o 
  -4  14   7      228.32      255.82     38.03 o 
  -3  14   7       35.14       37.38     12.85 o 
  -2  14   7       81.18       70.80     27.38 o 
   0  14   7      440.99      498.56     58.49 o 
   1  14   7      197.42      202.18     41.23 o 
   2  14   7       94.83       77.78     21.53 o 
   3  14   7       49.98       46.28     16.81 o 
  -5  15   7      155.58      137.72     24.96 o 
  -4  15   7      102.24      122.48     25.53 o 
  -3  15   7      122.74      130.09     34.40 o 
  -2  15   7      224.34      230.52     28.02 o 
   0  15   7      254.63      305.47     37.20 o 
   1  15   7       56.42       52.72     19.98 o 
   2  15   7       16.57       12.05      7.37 o 
   3  15   7       97.75       64.84     24.31 o 
  -4  16   7       54.79       48.31     13.03 o 
  -3  16   7      367.95      352.08     41.17 o 
  -2  16   7       12.84        6.31      4.92 o 
  -1  16   7      213.84      245.22     30.24 o 
   1  16   7      229.04      251.88     33.82 o 
   2  16   7      118.86      111.88     41.58 o 
   3  16   7      126.33      135.02     20.58 o 
  -5  17   7      587.23      637.44    130.62 o 
  -2  17   7        4.70        7.85      4.10 o 
  -1  17   7       87.06       94.47     32.69 o 
   0  17   7      153.69      192.25     24.84 o 
   2  17   7      113.23       93.64     36.17 o 
   3  17   7      124.95      139.97     28.36 o 
  -2  18   7        7.22        8.00      3.22 o 
  -1  18   7      391.66      376.50     44.97 o 
   0  18   7      292.28      364.15     49.71 o 
   1  18   7      514.86      508.49     72.65 o 
   2  18   7      433.24      513.81     65.79 o 
   3  18   7       29.40       35.71     20.87 o 
  -4  19   7      168.55      188.14     25.81 o 
  -2  19   7       31.59       39.99     11.62 o 
  -1  19   7      117.16      102.49     27.85 o 
   0  19   7       90.39       62.83     14.95 o 
   1  19   7        5.04       11.35      6.52 o 
   3  19   7       17.81       17.82     11.38 o 
  -5  20   7       52.64       25.06     15.48 o 
  -4  20   7      225.74      239.64     32.14 o 
  -2  20   7       42.42       41.05     10.13 o 
  -1  20   7      244.42      313.09     46.07 o 
   0  20   7       68.00       50.81     24.42 o 
   1  20   7       68.04       51.95     19.26 o 
   2  20   7      226.66      269.21     48.87 o 
  -4  21   7      182.44      196.60     31.82 o 
  -3  21   7       92.89       81.33     29.99 o 
  -2  21   7       71.59       83.91     26.75 o 
  -1  21   7       32.68       29.33      9.81 o 
   0  21   7      185.87      163.54     53.53 o 
   1  21   7      100.89       64.17     27.18 o 
   2  21   7       21.39       10.21      9.40 o 
  -4  22   7      310.03      306.91     44.27 o 
  -3  22   7       10.25       16.95      6.45 o 
  -2  22   7       15.00       16.86      5.70 o 
  -1  22   7        5.63        5.10      3.45 o 
   0  22   7      131.14      136.86     21.82 o 
   1  22   7      101.74       78.31     31.98 o 
   2  22   7      267.28      279.41     49.47 o 
  -4  23   7      101.94       72.61     34.04 o 
  -3  23   7       11.87        9.76      5.28 o 
  -2  23   7       41.25       41.72     11.12 o 
  -1  23   7       16.43       23.16     10.56 o 
   0  23   7        1.95        1.64      4.74 o 
   1  23   7       71.09       67.10     27.42 o 
   2  23   7       54.36       38.75     17.15 o 
  -4  24   7      133.30      132.60     31.25 o 
  -3  24   7       82.19       66.29     27.52 o 
  -2  24   7       16.95       10.08      4.84 o 
  -1  24   7       63.21       39.96     21.79 o 
   0  24   7       89.42       81.66     31.52 o 
   1  24   7      163.46      172.98     29.65 o 
   2  24   7       52.83       37.25     13.55 o 
  -3  25   7        9.38        8.81      7.66 o 
  -2  25   7       44.96       30.79     15.61 o 
  -1  25   7       36.36       27.53      8.95 o 
   0  25   7      301.52      312.21     30.69 o 
   1  25   7       62.48       51.90     26.06 o 
  -3  26   7       19.68        9.24      5.97 o 
  -2  26   7        6.74        2.00      6.18 o 
  -1  26   7       27.22       31.61     15.24 o 
   0  26   7       26.45       23.29      9.14 o 
   1  26   7       24.45       26.65     11.44 o 
  -3  27   7      122.73      120.20     26.16 o 
  -2  27   7       21.49       19.14     11.73 o 
  -1  27   7       25.01       30.81     14.21 o 
   0  27   7       18.14       24.46     11.21 o 
  -2  28   7       12.88       15.32      6.84 o 
  -1  28   7      102.54       86.74     20.36 o 
   0  28   7       59.99       41.65     20.06 o 
  -1  29   7       20.56       10.04      9.52 o 
  -2 -25   8       31.61       14.07      7.59 o 
  -1 -25   8       83.86       80.92     16.19 o 
  -3 -24   8       42.72       62.87     27.62 o 
  -2 -24   8       35.45       28.15     20.65 o 
  -1 -24   8       46.15       22.64     11.90 o 
  -3 -23   8       43.10       50.49     11.44 o 
  -2 -23   8      124.39      133.92     14.83 o 
  -1 -23   8       39.27       41.22     17.01 o 
  -3 -22   8        6.72        2.60      3.60 o 
  -2 -22   8       73.33       74.23     20.24 o 
  -1 -22   8      335.11      388.97     39.72 o 
   0 -22   8       79.30       50.62     26.22 o 
   1 -22   8       15.23       14.50     12.39 o 
  -4 -21   8       69.29       47.79     13.48 o 
  -3 -21   8       31.86       21.76      9.67 o 
  -2 -21   8      101.84       62.72     38.78 o 
  -1 -21   8      115.70       76.75     37.47 o 
   0 -21   8      136.36      157.24     27.45 o 
   1 -21   8       95.05       64.11     29.40 o 
  -4 -20   8      323.43      356.29     34.47 o 
  -3 -20   8      177.58      207.54     20.52 o 
   0 -20   8      139.24      150.39     42.35 o 
  -4 -19   8       78.89       52.72     20.17 o 
  -3 -19   8       30.89       23.94     12.79 o 
  -2 -19   8      221.90      186.11     26.74 o 
   0 -19   8       57.28       36.97     33.21 o 
   1 -19   8       70.06       55.63     22.65 o 
  -4 -18   8       20.94       24.51      8.03 o 
  -2 -18   8      100.71      142.66     42.05 o 
   1 -18   8      150.57      159.40     22.43 o 
  -4 -17   8      162.04      174.86     20.40 o 
  -2 -17   8       50.66       49.28     20.13 o 
   0 -17   8      111.88      106.56     18.70 o 
   1 -17   8       55.45       88.19     13.76 o 
   2 -17   8       49.84       16.12     19.41 o 
  -5 -16   8       71.07       84.79     16.78 o 
  -1 -16   8      106.29       94.72     32.72 o 
   0 -16   8       10.25       10.77      7.50 o 
   2 -16   8       30.31       21.29     20.23 o 
  -5 -15   8       47.60       26.68     13.98 o 
  -4 -15   8      167.20      165.65     24.04 o 
  -2 -15   8      103.43      162.62     24.40 o 
  -1 -15   8       70.21       37.98     33.16 o 
   0 -15   8      142.95      110.35     17.77 o 
   1 -15   8       35.65       14.00      7.62 o 
  -5 -14   8       95.13       90.67     17.78 o 
  -4 -14   8       30.92       28.39     17.48 o 
  -2 -14   8       10.70        3.27      4.14 o 
  -5 -13   8      205.29      232.20     40.73 o 
  -3 -13   8       85.85       44.12     17.28 o 
  -2 -13   8       28.07       32.32     19.38 o 
  -3 -12   8      358.80      244.06     35.39 o 
  -2 -12   8      112.58      112.47     11.39 o 
   1 -12   8       78.29       54.79     17.61 o 
  -5 -11   8        5.76        6.42      3.94 o 
  -2 -11   8       93.43       98.94     13.18 o 
  -1 -11   8      339.86      395.62     50.46 o 
   2 -11   8       50.92       26.39     21.48 o 
  -5 -10   8       11.82        6.23      3.00 o 
  -3 -10   8        5.69        8.25      3.95 o 
  -2 -10   8       26.04       32.05     12.78 o 
  -1 -10   8      121.57      138.82     28.63 o 
   3 -10   8       68.37       35.29     17.05 o 
  -4  -9   8       60.04       50.10     29.19 o 
  -3  -9   8      176.16      129.62     17.34 o 
  -2  -9   8      239.19      231.98     33.94 o 
  -1  -9   8      108.02       57.30     12.19 o 
  -4  -8   8       26.84       23.87     14.85 o 
  -3  -8   8       26.97       48.35     17.10 o 
  -2  -8   8        8.90       17.96      7.68 o 
  -1  -8   8      207.21      213.33     36.35 o 
   0  -8   8      128.51      116.71     21.92 o 
   1  -8   8       84.29      170.11     21.45 o 
  -5  -7   8       38.86       42.79      7.96 o 
  -3  -7   8      210.57      179.23     23.98 o 
  -2  -7   8      113.36      103.67     22.79 o 
  -1  -7   8       23.98      112.84     30.13 o 
   0  -7   8       40.63       69.77     15.98 o 
   1  -7   8       98.77      140.76     20.55 o 
   3  -7   8       12.21        6.48      5.98 o 
  -6  -6   8       24.11       19.94      6.41 o 
  -5  -6   8       93.48       99.96     39.16 o 
  -3  -6   8      151.70      184.46     22.09 o 
  -2  -6   8       28.73       30.27     14.81 o 
  -1  -6   8        1.50       17.67     10.91 o 
   0  -6   8      448.65      242.52     29.27 o 
   1  -6   8      110.23       62.22     20.71 o 
   3  -6   8       79.23      108.62     16.61 o 
  -6  -5   8       21.52       12.38      6.95 o 
  -5  -5   8      105.53      103.61     38.26 o 
  -4  -5   8      173.47      160.84     25.38 o 
  -3  -5   8       25.27       31.61     17.31 o 
  -2  -5   8      125.24      125.49     33.19 o 
  -1  -5   8      873.21      743.21     87.40 o 
   0  -5   8      219.90      384.61     45.00 o 
   1  -5   8       76.48      120.77     23.04 o 
   3  -5   8      152.20       96.24     12.06 o 
  -6  -4   8       11.16       15.97      6.74 o 
  -3  -4   8       99.59      122.56     41.98 o 
  -2  -4   8       75.62       88.75     37.46 o 
  -1  -4   8      271.71      392.30     45.56 o 
   0  -4   8      602.05      646.79     82.07 o 
   1  -4   8      225.42      296.14     36.16 o 
   2  -4   8       76.01      108.95     17.26 o 
   3  -4   8       62.27       99.33     23.41 o 
  -6  -3   8       14.06        9.63      4.14 o 
  -5  -3   8       60.54       42.09     34.79 o 
  -3  -3   8      229.26      196.00     24.72 o 
  -2  -3   8       24.63       23.18      8.52 o 
   0  -3   8       11.77      136.84     42.51 o 
   2  -3   8       68.74       40.28     14.04 o 
   3  -3   8       70.69       38.98     23.62 o 
  -6  -2   8       15.83       15.55      6.80 o 
  -5  -2   8       69.45       69.09     27.48 o 
  -3  -2   8      357.10      403.49     48.16 o 
  -2  -2   8      326.01      362.07     43.09 o 
   0  -2   8      305.21      282.07     24.18 o 
   1  -2   8      168.09      358.10     42.20 o 
   2  -2   8      175.78      202.58     30.76 o 
   3  -2   8      144.14      174.82     25.05 o 
  -6  -1   8       47.29       43.88     19.86 o 
  -5  -1   8       54.88       60.26     27.62 o 
  -2  -1   8      294.03      293.59     35.63 o 
   0  -1   8      122.56      161.02     25.63 o 
   1  -1   8       16.60       40.41     29.13 o 
   2  -1   8       60.20       97.08     17.34 o 
   3  -1   8      215.51      122.48     14.46 o 
  -6   0   8        6.82        7.89      4.76 o 
  -5   0   8       51.85       55.83     16.56 o 
  -4   0   8       30.60       35.40     28.77 o 
  -2   0   8      141.37      174.16     22.34 o 
  -1   0   8      326.42      340.61     38.23 o 
   0   0   8      483.39      487.44     40.46 o 
   1   0   8       59.62       63.41     16.37 o 
   2   0   8       51.56       30.70     10.46 o 
   3   0   8        3.30      164.75     18.88 o 
  -6   1   8       46.12       24.75     22.85 o 
  -5   1   8       56.44       46.86     23.96 o 
  -4   1   8      226.00      212.50     26.31 o 
  -3   1   8      137.59      177.56     32.64 o 
  -2   1   8      300.38      366.46     43.71 o 
  -1   1   8       37.84       34.20     11.82 o 
   0   1   8      123.99      168.93     18.24 o 
   1   1   8       14.82       34.29     19.99 o 
   2   1   8       59.54       55.92     20.72 o 
  -6   2   8       16.84       20.59     12.04 o 
  -5   2   8       67.04       59.38     23.59 o 
  -4   2   8      234.08      321.77     48.11 o 
  -3   2   8      363.12      364.55     43.19 o 
  -2   2   8      323.06      264.93     31.67 o 
  -1   2   8      139.09      181.74     25.17 o 
   0   2   8      301.47      292.40     34.73 o 
   1   2   8      168.74      150.39     18.95 o 
  -6   3   8       11.86       12.66     12.14 o 
  -5   3   8       60.89       47.90     24.22 o 
  -4   3   8      164.44      192.66     35.89 o 
  -3   3   8      222.93      251.34     31.18 o 
  -2   3   8       26.63       29.77     13.83 o 
  -1   3   8      501.62      508.75     59.29 o 
   0   3   8       13.85       59.68     36.26 o 
   2   3   8       69.53       89.11     20.38 o 
  -6   4   8       12.81        4.99      6.51 o 
  -5   4   8       41.15       32.10     14.91 o 
  -4   4   8      151.78      141.92     22.47 o 
  -3   4   8      100.89       84.79     26.41 o 
  -2   4   8       69.73       85.08     37.76 o 
  -1   4   8      277.99      247.48     30.51 o 
   0   4   8      595.31      598.96     68.79 o 
  -6   5   8       20.08       22.89     11.86 o 
  -5   5   8      103.92       97.29     22.30 o 
  -4   5   8      175.59      223.21     33.64 o 
  -3   5   8       28.93       31.41     23.43 o 
  -2   5   8      117.88      122.20     32.71 o 
  -1   5   8      867.82      878.86    100.08 o 
   0   5   8      220.59      307.65     54.00 o 
  -6   6   8       24.60       12.96      7.41 o 
  -5   6   8       95.57      102.33     38.40 o 
  -4   6   8       27.38       46.50     20.88 o 
  -3   6   8      152.29      132.31     39.84 o 
  -2   6   8       32.23       31.76     11.84 o 
  -1   6   8        1.94       14.51      9.94 o 
   3   6   8       81.23       93.35     11.71 o 
  -5   7   8       40.72       37.32     18.19 o 
  -4   7   8       66.64       60.52     29.03 o 
  -3   7   8      210.76      209.70     26.32 o 
  -2   7   8      112.48      122.59     42.80 o 
  -1   7   8       21.32       17.27      6.07 o 
  -5   8   8      161.37      168.16     30.33 o 
  -4   8   8       25.82       37.01     10.22 o 
  -3   8   8       29.25       22.45     18.50 o 
  -1   8   8      206.00      216.71     39.54 o 
   3   8   8       79.66       47.57     21.33 o 
  -5   9   8      116.40      100.53     30.32 o 
  -3   9   8      167.61      170.77     21.80 o 
  -2   9   8      247.50      275.21     43.92 o 
  -1   9   8      109.39      137.34     29.49 o 
   1   9   8      119.26      125.98     19.34 o 
   3   9   8       56.34       37.99     24.04 o 
  -5  10   8       13.04       18.58      8.98 o 
  -3  10   8        6.23       14.28      7.62 o 
  -1  10   8      124.58      102.32     27.75 o 
   3  10   8       66.82       48.67     29.69 o 
  -5  11   8        5.25        9.34      4.93 o 
  -4  11   8       42.38       35.12     12.26 o 
  -1  11   8      334.64      379.85     45.29 o 
   1  11   8      149.91      177.61     27.27 o 
   3  11   8       34.97       30.76     12.60 o 
  -5  12   8       12.00       10.25     12.20 o 
  -4  12   8       10.02        3.87      5.31 o 
  -2  12   8      108.16      128.99     34.66 o 
  -1  12   8       29.22       45.79     18.60 o 
   1  12   8       81.45       66.91     21.02 o 
   3  12   8      268.38      356.73     58.41 o 
  -5  13   8      212.38      207.00     42.63 o 
  -4  13   8       89.62       77.03     23.52 o 
  -2  13   8       27.61       25.21     10.10 o 
  -1  13   8      243.60      259.88     35.05 o 
   0  13   8      163.62      171.25     38.41 o 
   3  13   8      215.05      220.49     39.60 o 
  -4  14   8       30.72       24.72     10.12 o 
  -3  14   8        3.56       13.74      5.87 o 
  -2  14   8       10.65        9.81     11.22 o 
  -1  14   8      261.15      316.28     38.04 o 
   1  14   8       96.20       74.32     28.88 o 
  -4  15   8      169.69      194.46     37.81 o 
  -3  15   8      157.12      161.90     40.36 o 
  -2  15   8      105.94       90.30     28.18 o 
  -1  15   8       67.69       60.90     17.67 o 
   1  15   8       38.43       29.82     11.80 o 
   2  15   8       15.86       11.69      5.66 o 
  -5  16   8       70.18       55.26     14.18 o 
  -4  16   8      147.88      167.16     36.90 o 
  -3  16   8      164.99      164.85     36.72 o 
  -2  16   8      124.40      139.31     29.31 o 
  -1  16   8      107.56       99.66     24.61 o 
   0  16   8       10.24        9.65      5.84 o 
   1  16   8        9.45       11.92      5.50 o 
   2  16   8       31.79       20.27      9.58 o 
  -4  17   8      163.82      155.16     34.08 o 
  -3  17   8      245.07      259.54     36.71 o 
  -2  17   8       48.91       50.81     16.31 o 
  -1  17   8       85.30       73.68     31.50 o 
   0  17   8      112.36      103.07     35.62 o 
   1  17   8       58.43       56.58     31.35 o 
   2  17   8       53.35       38.46     22.82 o 
  -4  18   8       21.79       27.93     10.98 o 
  -3  18   8       22.75       19.21      8.04 o 
  -2  18   8       99.69       61.51     24.43 o 
  -1  18   8      383.88      468.87     57.15 o 
   0  18   8      275.41      276.51     48.12 o 
   2  18   8       24.42       18.63      7.99 o 
  -4  19   8       76.98       68.17     35.07 o 
  -3  19   8       30.10       13.33      9.48 o 
  -1  19   8      156.41      107.74     31.31 o 
   0  19   8       58.54       45.22     18.52 o 
  -4  20   8      326.13      320.79     53.12 o 
  -3  20   8      180.64      183.16     25.19 o 
  -1  20   8       99.56      112.72     32.42 o 
   0  20   8      137.94      118.03     48.38 o 
   1  20   8       30.41       17.17      7.67 o 
  -4  21   8       67.92       46.11     22.67 o 
  -3  21   8       31.54       23.77      7.25 o 
  -2  21   8      101.01       85.49     30.99 o 
  -1  21   8      112.67       71.39     22.66 o 
   0  21   8      136.93      150.26     20.87 o 
   1  21   8       98.22       57.25     30.29 o 
  -3  22   8        7.40        4.22      4.13 o 
  -2  22   8       69.79       66.39     23.52 o 
  -1  22   8      339.35      386.25     37.56 o 
   0  22   8       76.32       54.08     24.40 o 
   1  22   8       14.11       19.09     11.54 o 
  -3  23   8       44.07       43.82     15.46 o 
  -2  23   8      126.07      123.08     22.96 o 
  -1  23   8       38.59       29.73     20.98 o 
   1  23   8        0.62        2.85      4.66 o 
  -3  24   8       43.79       39.30     22.64 o 
  -2  24   8       34.35       31.83     15.86 o 
  -1  24   8       44.12       33.82     13.03 o 
   0  24   8      130.49      177.24     30.74 o 
  -2  25   8       34.12       21.13     15.32 o 
  -1  25   8       80.20       61.66     32.61 o 
   0  25   8       36.13       24.10     11.68 o 
  -2 -21   9      134.74      138.13     39.60 o 
  -1 -21   9       73.37       95.64     25.62 o 
  -2 -20   9       14.56       13.81     18.53 o 
   0 -20   9       45.41       29.83     18.90 o 
  -3 -19   9       63.70       45.72     34.53 o 
  -2 -19   9       92.13       61.56     13.62 o 
  -2 -17   9       87.61      105.80     20.06 o 
   1 -17   9        7.85        5.89     29.56 o 
  -2 -16   9       16.59       13.38     10.75 o 
   0 -16   9      200.66      296.18     29.34 o 
   1 -16   9       14.51       16.45     12.93 o 
  -2 -15   9       25.03       24.31     12.34 o 
  -1 -15   9       51.96       21.51     18.53 o 
   0 -14   9       19.28       19.03     13.75 o 
  -2 -13   9        9.08        1.98      2.88 o 
  -1 -13   9       20.19       25.48     11.37 o 
   0 -13   9      107.78       82.90     29.93 o 
  -2 -12   9       65.61       61.23     10.53 o 
  -1 -12   9        7.10        4.95      4.98 o 
  -2 -11   9       46.42       57.83     21.39 o 
  -1 -11   9        3.04       17.38     11.47 o 
   1 -11   9      179.58      138.03     17.64 o 
  -3 -10   9       20.86       33.39     18.21 o 
  -2 -10   9       73.53       29.36     12.38 o 
  -1 -10   9      241.39      124.06     16.51 o 
   0 -10   9       81.19       42.15     24.58 o 
  -4  -9   9       35.78       38.51     20.87 o 
  -3  -9   9       10.43       12.08      5.22 o 
  -2  -9   9       34.74       59.15     19.72 o 
  -1  -9   9      319.26      433.97     52.17 o 
   0  -9   9       16.38       46.18     26.60 o 
   2  -9   9       17.02       17.63     11.68 o 
  -3  -8   9      110.76      100.31     16.74 o 
  -2  -8   9       44.39       60.85     12.31 o 
  -1  -8   9       76.82      119.54     28.20 o 
   0  -8   9      251.13      158.38     20.83 o 
  -3  -7   9       46.36       54.12     14.19 o 
  -2  -7   9      206.92      223.85     27.59 o 
  -1  -7   9       75.61       46.80     14.94 o 
   0  -7   9      163.21      278.25     49.51 o 
   1  -7   9       49.08       51.12      8.97 o 
  -2  -6   9       17.96       21.45     12.41 o 
  -1  -6   9       53.23       74.76     17.83 o 
   0  -6   9      206.07      116.50     15.88 o 
   1  -6   9       10.97       16.30      9.16 o 
   2  -6   9      137.86       92.25     17.63 o 
  -5  -5   9       69.74       56.49     25.24 o 
  -3  -5   9      113.72       84.33     31.56 o 
  -2  -5   9       59.50       55.55      8.07 o 
  -1  -5   9       38.71       69.81     12.96 o 
   0  -5   9        6.60      116.74     15.66 o 
   1  -5   9      830.67      944.21     46.55 o 
  -4  -4   9        1.06        5.13      7.99 o 
  -2  -4   9      102.52      104.81     16.12 o 
  -1  -4   9      381.85      402.24     58.97 o 
   0  -4   9       83.34       79.23     13.65 o 
   1  -4   9       88.85       62.85     37.04 o 
  -2  -3   9      113.93      181.92     28.53 o 
  -1  -3   9       98.91       70.00     18.59 o 
   0  -3   9      111.78       57.36     24.40 o 
   1  -3   9       35.19       75.34     16.46 o 
  -3  -2   9       10.59       13.88      6.87 o 
   0  -2   9      607.47      540.05     83.94 o 
   1  -2   9       41.24       18.42      9.48 o 
  -5  -1   9      109.85      128.63     30.76 o 
  -4  -1   9       40.73       29.21     17.45 o 
  -3  -1   9       65.84       67.47     31.86 o 
  -2  -1   9      320.48      366.41     53.35 o 
   0  -1   9      129.54      332.85     48.26 o 
   1  -1   9      189.39      169.83     25.65 o 
   2  -1   9       89.73      175.52     37.91 o 
  -5   0   9        0.88       18.17     11.82 o 
  -4   0   9       38.43       43.60     17.08 o 
  -3   0   9       70.90       75.23     33.24 o 
  -1   0   9      441.89      487.69     55.66 o 
   0   0   9       20.85       26.02     11.02 o 
   1   0   9       22.18      103.33     24.47 o 
   2   0   9      105.98       72.28      9.82 o 
  -5   1   9      109.62       64.90     38.16 o 
  -4   1   9       39.80       36.10     14.12 o 
  -3   1   9       63.90       84.69     30.72 o 
  -2   1   9      321.94      270.98     39.73 o 
  -1   1   9      357.51      504.29     57.85 o 
  -5   2   9       66.68       48.16     32.58 o 
  -4   2   9      235.35      259.58     37.10 o 
  -2   2   9       48.53       85.72     26.18 o 
  -1   2   9       70.45       72.50     28.48 o 
  -5   3   9      107.03      123.92     23.35 o 
  -4   3   9       71.48       67.91     16.65 o 
  -3   3   9      163.63      227.82     29.52 o 
  -2   3   9      108.51       92.94     15.27 o 
   0   3   9      111.13      142.01     38.19 o 
   1   3   9       36.39       34.13     18.99 o 
  -5   4   9       19.37       20.50     13.77 o 
  -4   4   9        1.32       17.10      8.18 o 
  -3   4   9      294.62      258.30     32.47 o 
  -2   4   9      101.73      119.10     31.93 o 
   0   4   9       85.00       70.74     17.30 o 
   2   4   9      193.88      213.18     22.50 o 
  -5   5   9       72.40       74.01     26.79 o 
  -3   5   9      118.08      123.52     33.60 o 
   2   5   9      118.71       66.07     46.42 o 
  -5   6   9       66.89       65.90     17.45 o 
  -4   6   9      123.17      142.64     42.42 o 
  -3   6   9       24.22       22.53     11.93 o 
   0   6   9      201.95      220.16     27.96 o 
  -4   7   9       37.15       28.00     11.38 o 
  -3   7   9       48.20       41.39     19.20 o 
  -2   7   9      206.41      290.87     43.02 o 
  -4   8   9       24.61       21.20     12.13 o 
  -3   8   9      105.61      112.94     33.45 o 
  -2   8   9       42.34       37.06     13.52 o 
   2   8   9      144.32      149.18     34.81 o 
  -5   9   9      189.03      237.16     40.14 o 
  -4   9   9       34.94       23.93     21.43 o 
  -3   9   9       11.68        8.59      4.39 o 
  -2   9   9       34.94       59.91     20.04 o 
   0   9   9       15.56       17.93     11.11 o 
   1   9   9      186.90      231.65     35.83 o 
   2   9   9       17.15       17.50     14.10 o 
  -5  10   9       55.40       49.62     10.23 o 
  -4  10   9       83.07       76.98     33.66 o 
  -3  10   9       22.41       30.48     17.08 o 
  -2  10   9       76.63       73.10     21.72 o 
   2  10   9       49.78       41.17     21.00 o 
  -4  11   9      109.18      107.58     21.20 o 
  -3  11   9      119.10       94.60     36.02 o 
  -2  11   9       50.72       71.09     20.04 o 
  -1  11   9        3.05        6.45      6.79 o 
   1  11   9      180.03      210.05     30.90 o 
  -4  12   9      154.54      155.86     17.37 o 
  -3  12   9       28.44       40.14      8.88 o 
  -2  12   9       66.66       74.01     21.31 o 
  -1  12   9        7.36        3.02      4.52 o 
   2  12   9      241.34      499.79     82.18 o 
  -4  13   9       69.79       60.28     25.50 o 
  -3  13   9       28.84       15.27      8.49 o 
  -2  13   9        8.33        9.51      4.37 o 
   1  13   9      155.94      109.65     42.32 o 
  -4  14   9        3.48       15.49      9.58 o 
  -3  14   9      126.80      181.15     42.09 o 
  -2  14   9        8.66        3.59      4.58 o 
  -1  14   9      188.53      206.55     46.15 o 
   0  14   9       20.30       18.70      9.44 o 
   1  14   9       11.91       11.16      5.61 o 
  -4  15   9       77.21      113.70     37.23 o 
  -3  15   9       48.70       60.09     15.18 o 
  -2  15   9       25.49       16.20     10.13 o 
   1  15   9       29.27       25.20     10.32 o 
  -4  16   9      230.97      224.72     38.14 o 
  -3  16   9       47.86       36.57     13.12 o 
  -2  16   9       16.79       12.84      3.31 o 
  -1  16   9      109.28       92.44     30.41 o 
   0  16   9      204.22      215.99     46.93 o 
   1  16   9       15.05        3.39      5.91 o 
  -3  17   9       86.30       68.61     29.09 o 
  -2  17   9       87.30       93.37     33.82 o 
   0  17   9      129.51       80.40     35.75 o 
   1  17   9        9.40        7.26      8.33 o 
  -3  18   9      291.50      309.27     64.85 o 
  -2  18   9      202.21      153.83     36.99 o 
  -3  19   9       65.46       37.14     17.41 o 
  -2  19   9       91.77       77.88     33.56 o 
  -2  20   9       14.80       15.08      8.63 o 
   0  20   9       42.49       22.39     11.38 o 
  -2  21   9      133.78       98.39     51.27 o 
  -1  21   9       75.55       76.00     34.19 o 
   0 -13  10       65.93       45.21     16.45 o 
   0 -12  10        3.31        9.36      5.34 o 
  -2 -11  10       11.72        1.64      2.02 o 
   0 -11  10       68.90       57.74     22.33 o 
  -2 -10  10        6.71        8.07      6.79 o 
  -2  -9  10       34.00       21.60      9.79 o 
  -1  -9  10       66.00      102.92     12.97 o 
  -2  -8  10      114.64      120.59     15.88 o 
  -1  -8  10       54.68       96.54     22.53 o 
  -2  -7  10       80.94       91.05     15.00 o 
  -1  -7  10       81.12       30.11     21.11 o 
   0  -7  10       34.18       40.44     23.71 o 
  -2  -6  10        9.84        4.57      3.72 o 
  -1  -6  10      150.56      171.80     30.44 o 
   0  -6  10       34.44       23.41     11.86 o 
  -3  -5  10       21.64       21.85     13.00 o 
   0  -5  10      333.99      364.41     47.20 o 
   1  -5  10       40.45       27.02     14.80 o 
  -3  -4  10       37.07       32.39     16.97 o 
   0  -4  10      134.57       97.52     12.31 o 
   1  -4  10       77.96      102.31     27.95 o 
  -3  -3  10       30.93       28.98     12.82 o 
  -1  -3  10       37.65       43.50     16.87 o 
   0  -3  10      152.15      255.43     25.74 o 
   1  -3  10       57.42       29.99     15.53 o 
  -4  -2  10       38.49       29.47     16.46 o 
  -2  -2  10       61.46       47.16     18.40 o 
   0  -2  10       30.45       22.18     14.55 o 
   1  -2  10      215.66      297.23     49.06 o 
  -2  -1  10       11.06       11.36      8.75 o 
   0  -1  10      317.90      338.53     32.83 o 
  -3   0  10      130.41      182.55     20.73 o 
   1   0  10        0.70       18.34     14.05 o 
  -4   1  10       15.49       16.80     10.81 o 
  -2   1  10       12.92        8.84      7.89 o 
  -1   1  10       35.71       40.75     17.06 o 
   1   1  10      128.70      127.65     49.42 o 
   1   2  10      210.07      210.41     35.34 o 
  -3   3  10       28.61       37.82     16.00 o 
  -4   4  10      394.40      340.25     56.03 o 
  -3   4  10       36.96       37.28     12.49 o 
  -2   4  10       91.48       84.27     30.12 o 
  -4   5  10       15.35       40.53     21.39 o 
  -2   5  10       16.09       12.80      8.70 o 
  -1   5  10       20.21       13.54     13.59 o 
   0   5  10      338.47      378.92     36.22 o 
   1   5  10       39.46       33.08     26.92 o 
  -4   6  10       22.91       18.45     10.62 o 
  -3   6  10       11.81        8.92      5.27 o 
   1   6  10       11.54       16.12     10.21 o 
  -4   7  10       50.22       43.27     35.42 o 
  -3   7  10       42.05       51.89     10.82 o 
   0   7  10       34.59       21.98     16.03 o 
  -4   8  10      183.83      226.26     51.91 o 
  -2   8  10      112.58      131.81     36.29 o 
  -1   8  10       53.40       41.37     16.34 o 
   0   8  10       31.37       25.77     15.32 o 
  -2   9  10       33.70       33.32     16.41 o 
   0   9  10       93.14       62.82     27.29 o 
  -2  10  10        6.77       16.35      7.79 o 
  -2  11  10       12.13       14.00      7.67 o 
  -1  11  10       52.47       42.57     24.79 o 
   0  11  10       69.26       51.69     28.13 o 
  -2  12  10       33.97       12.15      8.81 o 
  -1  12  10      198.48      159.74     53.32 o 
  -2  13  10       63.65       55.84     19.67 o 
  -1  13  10       33.04       20.82     13.85 o 
   0  13  10       69.39       43.43     18.24 o 
                                                 
